# Supplementary material for: Effect of continuous light on diurnal rhythms in Cyanothece sp. ATCC 51142
Source: BMC Genomics. 2009 May 15;10:226. doi: 10.1186/1471-2164-10-226 (PMC2695482; doi:10.1186/1471-2164-10-226)
Supplement: Additional file 1 — Dataset of cyclic and light responsive genes with a principal frequency of 24 hours. Number of circadian and light regulated genes. *ORFs are labeled according to the deposited genome sequence in GenBank (Welsh et al., 2008). †Annotations were manually curated, based on sequence homology to other known proteins/domains. [file 1471-2164-10-226-S1.xls]

## Sheet: Sheet1
Group	ORF*	Functional category	Annotation†
CCG	cce_0282	Amino acid biosynthesis: Aromatic amino acid family	imidazole glycerol phosphate synthase, cyclase subunit
CCG	cce_0829	Amino acid biosynthesis: Aromatic amino acid family	anthranilate phosphoribosyltransferase
LRG	cce_2305	Amino acid biosynthesis: Aromatic amino acid family	indole-3-glycerol phosphate synthase
LRG	cce_3122	Amino acid biosynthesis: Aromatic amino acid family	3-dehydroquinate synthase
LRG	cce_3134	Amino acid biosynthesis: Aromatic amino acid family	tryptophan synthase beta subunit
CCG	cce_3292	Amino acid biosynthesis: Aromatic amino acid family	histidinol phosphate aminotransferase
LRG	cce_3401	Amino acid biosynthesis: Aromatic amino acid family	anthranilate synthase component I
LRG	cce_4463	Amino acid biosynthesis: Aromatic amino acid family	prephenate dehydrogenase
LRG	cce_4637	Amino acid biosynthesis: Aromatic amino acid family	N-acetyl-glucosamine-6-phosphate deacetylase
CCG	cce_0294	Amino acid biosynthesis: Aspartate family	dihydrodipicolinate synthase
LRG	cce_0510	Amino acid biosynthesis: Aspartate family	homoserine kinase
CCG	cce_4003	Amino acid biosynthesis: Aspartate family	asparagine synthetase
CCG	cce_0248	Amino acid biosynthesis: Branched chain family	putative 2-isopropylmalate synthase/homocitrate synthase family protein
LRG	cce_2124	Amino acid biosynthesis: Branched chain family	1-deoxy-D-xylulose-5-phosphate reductoisomerase
CCG	cce_4400	Amino acid biosynthesis: Branched chain family	dihydroxyacid dehydratase
LRG	cce_4478	Amino acid biosynthesis: Branched chain family	acetolactate synthase
LRG	cce_0232	Amino acid biosynthesis: Glutamate family / Nitrogen assimilation	L-argininosuccinate lyase
LRG	cce_0897	Amino acid biosynthesis: Glutamate family / Nitrogen assimilation	gamma-glutamyl phosphate reductase
CCG	cce_0997	Amino acid biosynthesis: Glutamate family / Nitrogen assimilation	glutamate dehydrogenase
CCG	cce_1775	Amino acid biosynthesis: Glutamate family / Nitrogen assimilation	nitrogen regulatory protein P-II
CCG	cce_2383	Amino acid biosynthesis: Glutamate family / Nitrogen assimilation	gamma-glutamyl phosphate reductase
LRG	cce_2615	Amino acid biosynthesis: Glutamate family / Nitrogen assimilation	pyrroline-5-carboxylate reductase
CCG	cce_3094	Amino acid biosynthesis: Glutamate family / Nitrogen assimilation	N-acetylornithine aminotransferase
CCG	cce_3251	Amino acid biosynthesis: Glutamate family / Nitrogen assimilation	ornithine carbamoyltransferase
CCG	cce_4353	Amino acid biosynthesis: Glutamate family / Nitrogen assimilation	ferredoxin-dependent glutamate synthase
CCG	cce_4432	Amino acid biosynthesis: Glutamate family / Nitrogen assimilation	glutamine synthetase, glutamate--ammonia ligase
CCG	cce_0258	Amino acid biosynthesis: Serine family / Sulfur assimilation	phosphoadenosine phosphosulfate reductase
CCG	cce_0553	Amino acid biosynthesis: Serine family / Sulfur assimilation	serine O-acetyltransferase
CCG	cce_1473	Amino acid biosynthesis: Serine family / Sulfur assimilation	cysteine synthase A
CCG	cce_2134	Amino acid biosynthesis: Serine family / Sulfur assimilation	D-3-phosphoglycerate dehydrogenase
CCG	cce_3870	Amino acid biosynthesis: Serine family / Sulfur assimilation	sulfatase
LRG	cce_3972	Amino acid biosynthesis: Serine family / Sulfur assimilation	adenylylsulfate kinase
CCG	cce_3516	Biosynthesis of cofactors, prosthetic groups, and carriers: Biotin	dethiobiotin synthase
CCG	cce_4151	Biosynthesis of cofactors, prosthetic groups, and carriers: Biotin	8-amino-7-oxononanoate synthase
LRG	cce_0315	Biosynthesis of cofactors, prosthetic groups, and carriers: Cobalamin, heme, phycobilin and porphyrin	magnesium-protoporphyrin O-methyltransferase
LRG	cce_0320	Biosynthesis of cofactors, prosthetic groups, and carriers: Cobalamin, heme, phycobilin and porphyrin	light-dependent protochlorophyllide reductase
CCG	cce_0538	Biosynthesis of cofactors, prosthetic groups, and carriers: Cobalamin, heme, phycobilin and porphyrin	precorrin-2 C20-methyltransferase
LRG	cce_1608	Biosynthesis of cofactors, prosthetic groups, and carriers: Cobalamin, heme, phycobilin and porphyrin	oxidoreductase, putative biliverdin reductase
LRG	cce_2026	Biosynthesis of cofactors, prosthetic groups, and carriers: Cobalamin, heme, phycobilin and porphyrin	CobB/CobQ-like glutamine amidotransferase
LRG	cce_2117	Biosynthesis of cofactors, prosthetic groups, and carriers: Cobalamin, heme, phycobilin and porphyrin	bifunctional uroporphyrin-III C-methyltransferase/uroporphyrinogen-III synthase
LRG	cce_2884	Biosynthesis of cofactors, prosthetic groups, and carriers: Cobalamin, heme, phycobilin and porphyrin	glyoxalase I
LRG	cce_3146	Biosynthesis of cofactors, prosthetic groups, and carriers: Cobalamin, heme, phycobilin and porphyrin	geranylgeranyl hydrogenase
CCG	cce_3677	Biosynthesis of cofactors, prosthetic groups, and carriers: Cobalamin, heme, phycobilin and porphyrin	cobalamin (vitamin B12) biosynthesis
CCG	cce_3702	Biosynthesis of cofactors, prosthetic groups, and carriers: Cobalamin, heme, phycobilin and porphyrin	uroporphyrin-III C-methyltransferase
LRG	cce_4122	Biosynthesis of cofactors, prosthetic groups, and carriers: Cobalamin, heme, phycobilin and porphyrin	chlorophyll a synthase
LRG	cce_4532	Biosynthesis of cofactors, prosthetic groups, and carriers: Cobalamin, heme, phycobilin and porphyrin	light-independent protochlorophyllide reductase iron protein subunit
LRG	cce_4752	Biosynthesis of cofactors, prosthetic groups, and carriers: Cobalamin, heme, phycobilin and porphyrin	cobaltochelatase
CCG	cce_4757	Biosynthesis of cofactors, prosthetic groups, and carriers: Cobalamin, heme, phycobilin and porphyrin	bifunctional cobalbumin biosynthesis enzyme
LRG	cce_0382	Biosynthesis of cofactors, prosthetic groups, and carriers: Folic acid	hypothetical protein
CCG	cce_0811	Biosynthesis of cofactors, prosthetic groups, and carriers: Folic acid	methenyltetrahydrofolate cyclohydrolase
LRG	cce_0831	Biosynthesis of cofactors, prosthetic groups, and carriers: Menaquinone and ubiquinone	naphthoate synthase
LRG	cce_2465	Biosynthesis of cofactors, prosthetic groups, and carriers: Menaquinone and ubiquinone	solanesyl diphosphate synthase
CCG	cce_2564	Biosynthesis of cofactors, prosthetic groups, and carriers: Menaquinone and ubiquinone	4-hydroxybenzoate-octaprenyl transferase
CCG	cce_2993	Biosynthesis of cofactors, prosthetic groups, and carriers: Menaquinone and ubiquinone	methyltransferase type 11/UbiE/COQ5 methyltransferase
LRG	cce_4479	Biosynthesis of cofactors, prosthetic groups, and carriers: Menaquinone and ubiquinone	1,4-dihydroxy-2-naphtoic acid prenyltransferase
CCG	cce_3300	Biosynthesis of cofactors, prosthetic groups, and carriers: Pyridoxine	pyridoxal phosphate biosynthetic protein
LRG	cce_1501	Biosynthesis of cofactors, prosthetic groups, and carriers: Riboflavin	GTP cyclohydrolase I
CCG	cce_3260	Biosynthesis of cofactors, prosthetic groups, and carriers: Riboflavin	riboflavin biosynthesis protein
LRG	cce_3835	Biosynthesis of cofactors, prosthetic groups, and carriers: Riboflavin	flavoprotein
CCG	cce_3935	Biosynthesis of cofactors, prosthetic groups, and carriers: Riboflavin	GTP cyclohydrolase I
CCG	cce_4679	Biosynthesis of cofactors, prosthetic groups, and carriers: Riboflavin	6,7-dimethyl-8-ribityllumazine synthase, riboflavin synthase beta subunit
CCG	cce_0123	Biosynthesis of cofactors, prosthetic groups, and carriers: Thiamine	thiamine monophosphate kinase
CCG	cce_0307	Biosynthesis of cofactors, prosthetic groups, and carriers: Thiamine	bifunctional glycine oxidase/thiamine biosynthesis protein
CCG	cce_4686	Biosynthesis of cofactors, prosthetic groups, and carriers: Thiamine	thiamine phosphate pyrophosphorylase
LRG	cce_1588	Biosynthesis of cofactors, prosthetic groups, and carriers: Thioredoxin, glutaredoxin, and glutathione	glutathione dependent formaldehyde dehydrogenase
LRG	cce_2896	Biosynthesis of cofactors, prosthetic groups, and carriers: Thioredoxin, glutaredoxin, and glutathione	gamma-glutamyltranspeptidase
CCG	cce_2957	Biosynthesis of cofactors, prosthetic groups, and carriers: Thioredoxin, glutaredoxin, and glutathione	glutathione S-transferase
LRG	cce_0319	Cell envelope: Membranes, lipoproteins, and porins	putative S-layer OprB family carbohydrate-selective porin			1
LRG	cce_0720	Cell envelope: Membranes, lipoproteins, and porins	putative peptidoglycan-binding peptidase, M23B family
CCG	cce_1507	Cell envelope: Membranes, lipoproteins, and porins	putative ATP synthase F0, C subunit
LRG	cce_1513	Cell envelope: Membranes, lipoproteins, and porins	hypothetical protein
LRG	cce_4129	Cell envelope: Membranes, lipoproteins, and porins	putative S-layer OprB family carbohydrate-selective porin
CCG	cce_5021	Cell envelope: Membranes, lipoproteins, and porins	hypothetical protein; contains a peptidase M23B
CCG	cce_0543	Cell envelope: Murein sacculus and peptidoglycan	putative GCN5-related N-acetyltransferase
CCG	cce_2049	Cell envelope: Murein sacculus and peptidoglycan	membrane-bound lytic transglycosylase A
LRG	cce_2373	Cell envelope: Murein sacculus and peptidoglycan	UDP-N-acetylmuramate-alanine ligase
LRG	cce_2466	Cell envelope: Murein sacculus and peptidoglycan	glutamate racemase
LRG	cce_2467	Cell envelope: Murein sacculus and peptidoglycan	N-acetylmuramoyl-L-alanine amidase
CCG	cce_4559	Cell envelope: Murein sacculus and peptidoglycan	hypothetical protein
CCG	cce_4671	Cell envelope: Murein sacculus and peptidoglycan	hypothetical protein
LRG	cce_4735	Cell envelope: Murein sacculus and peptidoglycan	D-alanine--D-alanine ligase
LRG	cce_0043	Cell envelope: Surface polysaccharides, lipopolysaccharides and antigens	phosphoheptose isomerase
LRG	cce_0044	Cell envelope: Surface polysaccharides, lipopolysaccharides and antigens	putative GDP-L-fucose synthase
CCG	cce_0516	Cell envelope: Surface polysaccharides, lipopolysaccharides and antigens	glycosyl transferase, group 1
CCG	cce_1730	Cell envelope: Surface polysaccharides, lipopolysaccharides and antigens	dTDP-4-dehydrorhamnose 3,5-epimerase
LRG	cce_2372	Cell envelope: Surface polysaccharides, lipopolysaccharides and antigens	UDP-N-acetylenolpyruvoylglucosamine reductase
LRG	cce_2486	Cell envelope: Surface polysaccharides, lipopolysaccharides and antigens	putative glycosyl transferase, family 2
LRG	cce_2488	Cell envelope: Surface polysaccharides, lipopolysaccharides and antigens	alginate O-acetylation protein / membrane bound O-acyl transferase, MBOAT
CCG	cce_2548	Cell envelope: Surface polysaccharides, lipopolysaccharides and antigens	dTDP-6-deoxy-L-mannose-dehydrogenase
CCG	cce_3232	Cell envelope: Surface polysaccharides, lipopolysaccharides and antigens	NAD dependent epimerase/dehydratase family protein
CCG	cce_3335	Cell envelope: Surface polysaccharides, lipopolysaccharides and antigens	NAD-dependent epimerase/dehydratase
CCG	cce_3663	Cell envelope: Surface polysaccharides, lipopolysaccharides and antigens	UDP-N-acetylglucosamine 2-epimerase			1
LRG	cce_1807	Cell envelope: Surface structures	PAP fibrillin
LRG	cce_0365	Cellular processes: Cell division	histidine triad family protein
LRG	cce_0784	Cellular processes: Cell division	gid protein
CCG	cce_1270	Cellular processes: Cell division	cell division protein
LRG	cce_1314	Cellular processes: Cell division	cell division protein
LRG	cce_2043	Cellular processes: Cell division	cell division protein
CCG	cce_3406	Cellular processes: Cell division	putative YfcH-like cell division inhibitor
LRG	cce_3579	Cellular processes: Cell division	cell division protein
LRG	cce_3928	Cellular processes: Cell division	cell division protein
LRG	cce_4540	Cellular processes: Cell division	putative cell division protein
LRG	cce_3059	Cellular processes: Cell killing	HlyD-family secretion protein
LRG	cce_1356	Cellular processes: Chaperones	heat shock protein Hsp70
CCG	cce_1429	Cellular processes: Chaperones	hypothetical protein
LRG	cce_2464	Cellular processes: Chaperones	Hsp70-like protein
LRG	cce_2840	Cellular processes: Chemotaxis	putative HofG-like general secretion pathway protein
LRG	cce_4191	Cellular processes: Chemotaxis	methyl accepting chemotaxis protein
LRG	cce_1024	Cellular processes: Detoxification	cytochrome P-450 like protein
CCG	cce_1620	Cellular processes: Detoxification	superoxide dismutase
CCG	cce_2409	Cellular processes: Detoxification	thioredoxin peroxidase
CCG	cce_3192	Cellular processes: Detoxification	probable pyridine nucleotide-disulfide oxidoreductase
LRG	cce_3825	Cellular processes: Detoxification	cytochrome P450
LRG	cce_1581	Cellular processes: Protein and peptide secretion	general secretion pathway protein D
LRG	cce_1945	Cellular processes: Protein and peptide secretion	preprotein translocase subunit SecA
CCG	cce_3882	Cellular processes: Protein and peptide secretion	signal peptidase I
LRG	cce_0580	Cellular processes: Transformation	putative virulence associated protein B
LRG	cce_4251	Cellular processes: Transformation	competence-damage protein
CCG	cce_0547	Central intermediary metabolism: Nitrogen fixation	nifT/fixU
CCG	cce_0548	Central intermediary metabolism: Nitrogen fixation	iron-sulfur cofactor synthesis protein
CCG	cce_0549	Central intermediary metabolism: Nitrogen fixation	homocitrate synthase
LRG	cce_0554	Central intermediary metabolism: Nitrogen fixation	nitrogenase cofactor biosynthesis protein
LRG	cce_0557	Central intermediary metabolism: Nitrogen fixation	nitrogenase cofactor synthesis protein
CCG	cce_0560	Central intermediary metabolism: Nitrogen fixation	nitrogenase molybdenum-iron protein alpha chain
LRG	cce_0563	Central intermediary metabolism: Nitrogen fixation	nitrogenase molybdenum-iron cofactor biosynthesis protein
LRG	cce_0564	Central intermediary metabolism: Nitrogen fixation	nitrogenase molybdenum-iron cofactor biosynthesis protein
LRG	cce_0565	Central intermediary metabolism: Nitrogen fixation	probable nitrogen fixation protein
LRG	cce_0568	Central intermediary metabolism: Nitrogen fixation	nitrogen fixation protein
LRG	cce_0010	Central intermediary metabolism: Nitrogen metabolism	probable fdxN element excision controlling factor protein
CCG	cce_0011	Central intermediary metabolism: Nitrogen metabolism	probable fdxN element excision controlling factor protein
LRG	cce_0600	Central intermediary metabolism: Phosphorus compounds	exopolyphosphatase
LRG	cce_5174	Central intermediary metabolism: Phosphorus compounds	polyphosphate kinase; ppk2
LRG	cce_0987	Central intermediary metabolism: Polysaccharides and glycoproteins	glucose-1-phosphate adenylyltransferase
CCG	cce_1629	Central intermediary metabolism: Polysaccharides and glycoproteins	glycogen phosphorylase			1
CCG	cce_2157	Central intermediary metabolism: Polysaccharides and glycoproteins	hypothetical protein
LRG	cce_2248	Central intermediary metabolism: Polysaccharides and glycoproteins	1,4-alpha-glucan branching enzyme
CCG	cce_2658	Central intermediary metabolism: Polysaccharides and glycoproteins	glucose-1-phosphate adenylyltransferase
CCG	cce_3465	Central intermediary metabolism: Polysaccharides and glycoproteins	glycogen debranching enzyme
CCG	cce_4557	Central intermediary metabolism: Polysaccharides and glycoproteins	glycosyl transferase, group 1
LRG	cce_0327	DNA replication, restriction, modification, recombination, and repair: DNA replication, restriction, modification, recombination, and repair	ATP-dependent DNA helicase
CCG	cce_0371	DNA replication, restriction, modification, recombination, and repair: DNA replication, restriction, modification, recombination, and repair	DNA-damage-inducible/multi antimicrobial extrusion protein			1
CCG	cce_1072	DNA replication, restriction, modification, recombination, and repair: DNA replication, restriction, modification, recombination, and repair	probable type II site-specific deoxyribonuclease
LRG	cce_1668	DNA replication, restriction, modification, recombination, and repair: DNA replication, restriction, modification, recombination, and repair	putative modulator of DNA gyrase
LRG	cce_1721	DNA replication, restriction, modification, recombination, and repair: DNA replication, restriction, modification, recombination, and repair	hypothetical protein			1
LRG	cce_1888	DNA replication, restriction, modification, recombination, and repair: DNA replication, restriction, modification, recombination, and repair	DNA mismatch repair protein
LRG	cce_2066	DNA replication, restriction, modification, recombination, and repair: DNA replication, restriction, modification, recombination, and repair	NUDIX hydrolase
LRG	cce_2335	DNA replication, restriction, modification, recombination, and repair: DNA replication, restriction, modification, recombination, and repair	DNA helicase
LRG	cce_2438	DNA replication, restriction, modification, recombination, and repair: DNA replication, restriction, modification, recombination, and repair	DNA repair protein
LRG	cce_2448	DNA replication, restriction, modification, recombination, and repair: DNA replication, restriction, modification, recombination, and repair	putative chromosome partitioning protein, ParA family
CCG	cce_2826	DNA replication, restriction, modification, recombination, and repair: DNA replication, restriction, modification, recombination, and repair	recombination protein
LRG	cce_3474	DNA replication, restriction, modification, recombination, and repair: DNA replication, restriction, modification, recombination, and repair	putative type II site-specific deoxyribonuclease
LRG	cce_4324	DNA replication, restriction, modification, recombination, and repair: DNA replication, restriction, modification, recombination, and repair	formamidopyrimidine-DNA glycosylase
LRG	cce_5035	DNA replication, restriction, modification, recombination, and repair: DNA replication, restriction, modification, recombination, and repair	exodeoxyribonuclease VII large subunit; xseA
LRG	cce_0036	Energy metabolism: Amino acids and amines	alanine dehydrogenase
LRG	cce_0835	Energy metabolism: Amino acids and amines	S-adenosyl-L-homocysteine hydrolase
CCG	cce_0902	Energy metabolism: Amino acids and amines	carbamoyl phosphate synthase small subunit
CCG	cce_2038	Energy metabolism: Amino acids and amines	carbamoyl-phosphate synthase, large subunit
CCG	cce_2609	Energy metabolism: Amino acids and amines	glycine cleavage system protein P
CCG	cce_4417	Energy metabolism: Amino acids and amines	lysine decarboxylase
LRG	cce_4512	Energy metabolism: Amino acids and amines	aspartate kinase
CCG	cce_1508	Energy metabolism: ATP-proton motive force interconversion	putative ATP synthase F0, subunit A
LRG	cce_3030	Energy metabolism: Glycolate pathway	hypothetical protein
LRG	cce_3707	Energy metabolism: Glycolate pathway	glycolate oxidase subunit
CCG	cce_0669	Energy metabolism: Glycolysis	6-phosphofructokinase
LRG	cce_1310	Energy metabolism: Glycolysis	glycerol dehydrogenase
CCG	cce_1357	Energy metabolism: Glycolysis	fructose-1,6-bisphosphate aldolase
CCG	cce_2876	Energy metabolism: Glycolysis	hypothetical protein
CCG	cce_3253	Energy metabolism: Glycolysis	6-phosphofructokinase
CCG	cce_3612	Energy metabolism: Glycolysis	glyceraldehyde-3-phosphate dehydrogenase
CCG	cce_4758	Energy metabolism: Glycolysis	fructose 1,6-bisphosphatase I
LRG	cce_5176	Energy metabolism: Glycolysis	phosphoglycerate mutase
LRG	cce_1729	Energy metabolism: Other	putative carboxyphosphonoenolpyruvate phosphonomutase
LRG	cce_0087	Energy metabolism: Pentose phosphate pathway	metallophosphoesterase
CCG	cce_2535	Energy metabolism: Pentose phosphate pathway	OxPPCycle protein
LRG	cce_2536	Energy metabolism: Pentose phosphate pathway	glucose-6-phosphate dehydrogenase
CCG	cce_3746	Energy metabolism: Pentose phosphate pathway	6-phosphogluconate dehydrogenase
CCG	cce_4687	Energy metabolism: Pentose phosphate pathway	transaldolase AB family
CCG	cce_4743	Energy metabolism: Pentose phosphate pathway	6-phosphogluconolactonase
CCG	cce_1190	Energy metabolism: Pyruvate and acetyl-CoA metabolism	glyoxalase II
LRG	cce_2016	Energy metabolism: Pyruvate and acetyl-CoA metabolism	acetyl-coenzyme A synthetase
CCG	cce_2775	Energy metabolism: Pyruvate and acetyl-CoA metabolism	phosphoenolpyruvate synthase
CCG	cce_3246	Energy metabolism: Pyruvate and acetyl-CoA metabolism	malic oxidoreductase
CCG	cce_3822	Energy metabolism: Pyruvate and acetyl-CoA metabolism	phosphoenolpyruvate carboxylase
LRG	cce_2750	Energy metabolism: Pyruvate dehydrogenase	pyruvate dehydrogenase E2 component
CCG	cce_0103	Energy metabolism: Sugars	ribose 5-phosphate isomerase
LRG	cce_0476	Energy metabolism: Sugars	2-C-methyl-D-erythritol 24-cyclodiphosphate synthase
CCG	cce_0666	Energy metabolism: Sugars	glucose-6-phosphate isomerase
LRG	cce_0782	Energy metabolism: Sugars	aldo/keto reductase
LRG	cce_2061	Energy metabolism: Sugars	mannose-1-phosphate guanyltransferase
CCG	cce_0663	Energy metabolism: TCA cycle	succinate dehydrogenase flavoprotein subunit
CCG	cce_3202	Energy metabolism: TCA cycle	isocitrate dehydrogenase (NADP+)
LRG	cce_0973	Fatty acid, phospholipid, and sterol metabolism: Fatty acid, phospholipid, and sterol metabolism	glycerol kinase
CCG	cce_1309	Fatty acid, phospholipid, and sterol metabolism: Fatty acid, phospholipid, and sterol metabolism	rubredoxin
LRG	cce_1569	Fatty acid, phospholipid, and sterol metabolism: Fatty acid, phospholipid, and sterol metabolism	probable sulfolipid sulfoquinovosyldiacylglycerol biosynthesis protein
LRG	cce_1585	Fatty acid, phospholipid, and sterol metabolism: Fatty acid, phospholipid, and sterol metabolism	fatty acid/phospholipid synthesis protein
CCG	cce_1829	Fatty acid, phospholipid, and sterol metabolism: Fatty acid, phospholipid, and sterol metabolism	lipid A disaccharide synthase
CCG	cce_2082	Fatty acid, phospholipid, and sterol metabolism: Fatty acid, phospholipid, and sterol metabolism	acetyl-CoA carboxylase beta subunit
CCG	cce_2412	Fatty acid, phospholipid, and sterol metabolism: Fatty acid, phospholipid, and sterol metabolism	3-oxoacyl-[acyl-carrier protein] reductase
LRG	cce_2610	Fatty acid, phospholipid, and sterol metabolism: Fatty acid, phospholipid, and sterol metabolism	probable glycerol-3-phosphate dehydrogenase
LRG	cce_2696	Fatty acid, phospholipid, and sterol metabolism: Fatty acid, phospholipid, and sterol metabolism	(3R)-hydroxymyristoyl-[acyl carrier protein] dehydratase			1
LRG	cce_2748	Fatty acid, phospholipid, and sterol metabolism: Fatty acid, phospholipid, and sterol metabolism	glucose/ribitol short chain dehydrogenase/reductase family protein
CCG	cce_2888	Fatty acid, phospholipid, and sterol metabolism: Fatty acid, phospholipid, and sterol metabolism	diacylglycerol kinase			1
LRG	cce_3728	Fatty acid, phospholipid, and sterol metabolism: Fatty acid, phospholipid, and sterol metabolism	cytochrome P450
LRG	cce_3759	Fatty acid, phospholipid, and sterol metabolism: Fatty acid, phospholipid, and sterol metabolism	probable fatty acid desaturase
LRG	cce_3933	Fatty acid, phospholipid, and sterol metabolism: Fatty acid, phospholipid, and sterol metabolism	acetyl-CoA carboxylase alpha subunit
LRG	cce_3989	Fatty acid, phospholipid, and sterol metabolism: Fatty acid, phospholipid, and sterol metabolism	probable fatty acid desaturase
LRG	cce_4118	Fatty acid, phospholipid, and sterol metabolism: Fatty acid, phospholipid, and sterol metabolism	3-oxoacyl-[acyl-carrier-protein] synthase I/II
LRG	cce_4267	Fatty acid, phospholipid, and sterol metabolism: Fatty acid, phospholipid, and sterol metabolism	phosphatidate cytidylyltransferase
CCG	cce_0155	Other categories: Adaptations and atypical conditions	light repressed protein
CCG	cce_1983	Other categories: Adaptations and atypical conditions	probable phytochrome A, two-component sensor protein
CCG	cce_2236	Other categories: Adaptations and atypical conditions	cyanophycinase
CCG	cce_2237	Other categories: Adaptations and atypical conditions	cyanophycin synthetase
CCG	cce_2952	Other categories: Adaptations and atypical conditions	hypothetical protein
LRG	cce_3583	Other categories: Adaptations and atypical conditions	putative CAB/ELIP/HLIP family protein
CCG	cce_0135	Other categories: Drug and analog sensitivity	putative rehydrin
CCG	cce_0923	Other categories: Drug and analog sensitivity	MRP protein-like protein
LRG	cce_1333	Other categories: Drug and analog sensitivity	putative general substrate transporter, MFS family
CCG	cce_3099	Other categories: Drug and analog sensitivity	aluminium resistance protein
LRG	cce_0569	Other categories: heterocyst differentiation	putative molybdenum cofactor biosynthesis/nitrogen fixation related protein
LRG	cce_0570	Other categories: heterocyst differentiation	Fe-S cluster biosynthesis, putative nitrogen fixation related protein
LRG	cce_0951	Other categories: Hydrogenase	hydrogenase accessory protein
LRG	cce_1063	Other categories: Hydrogenase	[NiFe] uptake hydrogenase small subunit
CCG	cce_2315	Other categories: Hydrogenase	hydrogenase large subunit
CCG	cce_2316	Other categories: Hydrogenase	hydrogenase small subunit			1
CCG	cce_2317	Other categories: Hydrogenase	hydrogenase chain U
CCG	cce_2318	Other categories: Hydrogenase	NADH dehydrogenase I chain F
CCG	cce_2319	Other categories: Hydrogenase	probable NADH dehydrogenase I chain E
CCG	cce_2879	Other categories: Hydrogenase	soluble hydrogenase 42 kD subunit, small subunit of soluble hydrogenase
CCG	cce_2902	Other categories: Hydrogenase	hydrogenase expression/synthesis
CCG	cce_2903	Other categories: Hydrogenase	hydrogenase accessory protein
CCG	cce_2907	Other categories: Hydrogenase	hydrogenase isoenzymes formation protein
CCG	cce_0206	Other categories: Other	alcohol dehydrogenase
LRG	cce_0254	Other categories: Other	glycosyl transferase, group 1
LRG	cce_0260	Other categories: Other	GTP-binding protein
LRG	cce_0271	Other categories: Other	probable alpha amylase
CCG	cce_0309	Other categories: Other	imidazole glycerol phosphate synthase subunit
CCG	cce_0341	Other categories: Other	putative band 7 protein, cation conductance
LRG	cce_0422	Other categories: Other	circadian clock protein
CCG	cce_0435	Other categories: Other	circadian clock protein
CCG	cce_0491	Other categories: Other	glutaredoxin
CCG	cce_0493	Other categories: Other	6-pyruvoyl tetrahydropterin synthase
LRG	cce_0617	Other categories: Other	glycosyl transferase, group 1
LRG	cce_0629	Other categories: Other	putative CP12
LRG	cce_0679	Other categories: Other	ferredoxin-like protein
LRG	cce_0707	Other categories: Other	phosphoglucosamine mutase
LRG	cce_0711	Other categories: Other	glycosyl transferase, group 1
CCG	cce_0745	Other categories: Other	esterase
LRG	cce_0766	Other categories: Other	putative methyltransferase
LRG	cce_1019	Other categories: Other	glycosyl transferase, group 1
CCG	cce_1153	Other categories: Other	esterase
CCG	cce_1337	Other categories: Other	photomixotrophic growth related protein
CCG	cce_1349	Other categories: Other	undecaprenyl pyrophosphate synthetase
LRG	cce_1401	Other categories: Other	1-deoxy-D-xylulose-5-phosphate synthase
LRG	cce_1525	Other categories: Other	ferripyochelin binding protein
LRG	cce_1550	Other categories: Other	hypothetical protein
LRG	cce_1639	Other categories: Other	hypothetical protein
CCG	cce_1748	Other categories: Other	transglycosylase-associated protein
LRG	cce_1896	Other categories: Other	putative phytochelatin synthase
CCG	cce_1901	Other categories: Other	putative pathogenesis related protein
LRG	cce_1920	Other categories: Other	putative glycosyl transferase
LRG	cce_1921	Other categories: Other	glycosyl transferase, group 1
LRG	cce_2053	Other categories: Other	hypothetical protein
LRG	cce_2097	Other categories: Other	glycosyl transferase, group 1
CCG	cce_2215	Other categories: Other	probable retinal pigment epithelial membrane protein
CCG	cce_2363	Other categories: Other	probable glycosyl transferase, family 2
LRG	cce_2410	Other categories: Other	extracellular solute-binding protein, family 3
CCG	cce_2547	Other categories: Other	4'-phosphopantetheinyl transferase
LRG	cce_2642	Other categories: Other	circadian phase modifier CpmA-like protein
CCG	cce_2665	Other categories: Other	lignostilbene-alpha,beta-dioxygenase
LRG	cce_2690	Other categories: Other	DegT/DnrJ/EryC1/StrS aminotransferase family enzyme
LRG	cce_2854	Other categories: Other	probable glycosyl transferase
CCG	cce_3172	Other categories: Other	dienelactone hydrolase
CCG	cce_3280	Other categories: Other	aconitate hydratase 2
CCG	cce_3293	Other categories: Other	probable inositol monophosphatase family
LRG	cce_3334	Other categories: Other	glycosyl transferase, family 2
CCG	cce_3489	Other categories: Other	TatD-related deoxyribonuclease
LRG	cce_3570	Other categories: Other	fibrillin
LRG	cce_3635	Other categories: Other	flavoprotein
CCG	cce_3724	Other categories: Other	putative FKBP-type peptidyl-prolyl cis-trans isomerase
LRG	cce_3848	Other categories: Other	sulfatase
LRG	cce_3858	Other categories: Other	sulfatase
LRG	cce_3876	Other categories: Other	putative MgtC/SapB transporter
CCG	cce_3934	Other categories: Other	probable short-chain dehydrogenase/reductase SDR
LRG	cce_4132	Other categories: Other	c-type cytochrome biogenesis protein
CCG	cce_4150	Other categories: Other	hypothetical protein
CCG	cce_4160	Other categories: Other	probable acylphosphatase
LRG	cce_4186	Other categories: Other	glycosyl transferase, family 2
CCG	cce_4234	Other categories: Other	short-chain dehydrogenase/reductase SDR
CCG	cce_4314	Other categories: Other	arginine biosynthesis bifunctional protein
LRG	cce_4328	Other categories: Other	putative carbonic anhydrase
CCG	cce_4383	Other categories: Other	hypothetical protein
LRG	cce_4510	Other categories: Other	squalene-hopene-cyclase
CCG	cce_4522	Other categories: Other	ferredoxin
LRG	cce_4571	Other categories: Other	sulfolipid biosynthesis protein
LRG	cce_4614	Other categories: Other	glycosyl transferase, group 2
LRG	cce_4642	Other categories: Other	probable alkaline phosphatase
LRG	cce_4684	Other categories: Other	O-methyltransferase, family 3
LRG	cce_4724	Other categories: Other	glycosyl transferase, family 2
CCG	cce_4739	Other categories: Other	putative zinc-binding oxidoreductase
LRG	cce_5037	Other categories: Other	probable HicB protein; hicB
LRG	cce_4001	Other categories: Radiation sensitivity	DNA repair protein radA			1
LRG	cce_0107	Other categories: Transposon-related functions	reverse transcriptase
LRG	cce_0184	Other categories: Transposon-related functions	transposase
LRG	cce_0358	Other categories: Transposon-related functions	transposase
LRG	cce_0824	Other categories: Transposon-related functions	transposase
LRG	cce_1862	Other categories: Transposon-related functions	transposase
LRG	cce_3793	Other categories: Transposon-related functions	integrase
CCG	cce_4244	Other categories: Transposon-related functions	transposase
LRG	cce_4663	Other categories: Transposon-related functions	reverse transcriptase
CCG	cce_5039	Other categories: Transposon-related functions	integrase/recombinase
LRG	cce_5209	Other categories: Transposon-related functions	transposase			1
LRG	cce_5279	Other categories: Transposon-related functions	integrase/recombinase
LRG	cce_1075	Other categories: WD repeat proteins	hypothetical protein
LRG	cce_3013	Other categories: WD repeat proteins	hypothetical protein
LRG	cce_3581	Other categories: WD repeat proteins	WD-40 repeat protein
LRG	cce_3920	Other categories: WD repeat proteins	WD-repeat protein
LRG	cce_3924	Other categories: WD repeat proteins	WD-repeat protein
LRG	cce_5201	Other categories: WD repeat proteins	WD-repeat protein
CCG	cce_1506	Photosynthesis and respiration: ATP synthase	putative ATP synthase F0, subunit B'
LRG	cce_1511	Photosynthesis and respiration: ATP synthase	putative ATP synthase delta/epsilon subunit
LRG	cce_1512	Photosynthesis and respiration: ATP synthase	ATP synthase F1, beta subunit
LRG	cce_2812	Photosynthesis and respiration: ATP synthase	ATP synthase epsilon subunit
LRG	cce_2813	Photosynthesis and respiration: ATP synthase	ATP synthase F1, beta subunit
LRG	cce_4483	Photosynthesis and respiration: ATP synthase	ATP synthase F0, A subunit
LRG	cce_4484	Photosynthesis and respiration: ATP synthase	ATP synthase F0, C subunit
LRG	cce_4486	Photosynthesis and respiration: ATP synthase	ATP synthase F0, B subunit
LRG	cce_4487	Photosynthesis and respiration: ATP synthase	ATP synthase delta subunit
LRG	cce_4489	Photosynthesis and respiration: ATP synthase	ATP synthase gamma subunit
CCG	cce_0871	Photosynthesis and respiration: CO2 fixation	beta-carbonic anhydrase, periplasmic
LRG	cce_0995	Photosynthesis and respiration: CO2 fixation	phosphoribulokinase
LRG	cce_2132	Photosynthesis and respiration: CO2 fixation	glyceraldehyde-3-phosphate dehydrogenase, type I
LRG	cce_2433	Photosynthesis and respiration: CO2 fixation	carbon dioxide concentrating mechanism protein
LRG	cce_2434	Photosynthesis and respiration: CO2 fixation	carbon dioxide concentrating mechanism protein
LRG	cce_4280	Photosynthesis and respiration: CO2 fixation	carbon dioxide concentrating mechanism protein
LRG	cce_4283	Photosynthesis and respiration: CO2 fixation	carbon dioxide concentrating mechanism protein
LRG	cce_1383	Photosynthesis and respiration: Cytochrome b6/f complex	cytochrome b6
LRG	cce_1384	Photosynthesis and respiration: Cytochrome b6/f complex	cytochrome b6-f complex subunit 4
CCG	cce_2958	Photosynthesis and respiration: Cytochrome b6/f complex	cytochrome b6-f complex Rieske iron-sulfur subunit, plastoquinol--plastocyanin reductase
LRG	cce_2959	Photosynthesis and respiration: Cytochrome b6/f complex	apocytochrome f component of cytochrome b6-f complex
LRG	cce_3410	Photosynthesis and respiration: Cytochrome b6/f complex	cytochrome b6-f complex Rieske iron-sulfur protein, plastoquinol--plastocyanin reductase
LRG	cce_4446	Photosynthesis and respiration: Cytochrome b6/f complex	cytochrome b6-f complex subunit VIII
LRG	cce_0603	Photosynthesis and respiration: NADH dehydrogenase	NADH dehydrogenase subunit 5
LRG	cce_0604	Photosynthesis and respiration: NADH dehydrogenase	NADH dehydrogenase subunit 4
CCG	cce_1690	Photosynthesis and respiration: NADH dehydrogenase	NADH dehydrogenase subunit 4
CCG	cce_1692	Photosynthesis and respiration: NADH dehydrogenase	NADH dehydrogenase subunit 5
LRG	cce_1762	Photosynthesis and respiration: NADH dehydrogenase	NADH dehydrogenase subunit J
LRG	cce_1763	Photosynthesis and respiration: NADH dehydrogenase	NADH dehydrogenase subunit K
LRG	cce_2128	Photosynthesis and respiration: NADH dehydrogenase	NADH dehydrogenase subunit L
LRG	cce_2223	Photosynthesis and respiration: NADH dehydrogenase	NADH dehydrogenase subunit I
LRG	cce_2494	Photosynthesis and respiration: NADH dehydrogenase	NADH dehydrogenase subunit 4-like protein
CCG	cce_3662	Photosynthesis and respiration: NADH dehydrogenase	FAD-dependent pyridine nucleotide-disulphide oxidoreductase
CCG	cce_4299	Photosynthesis and respiration: NADH dehydrogenase	NADH dehydrogenase subunit 4
LRG	cce_1341	Photosynthesis and respiration: Photosystem I	photosystem I reaction center subunit II
LRG	cce_1747	Photosynthesis and respiration: Photosystem I	photosystem I iron-sulfur center subunit VII
LRG	cce_4273	Photosynthesis and respiration: Photosystem I	photosystem I reaction center subunit XII
LRG	cce_0736	Photosynthesis and respiration: Photosystem II	photosystem II protein X
LRG	cce_0804	Photosynthesis and respiration: Photosystem II	photosystem II oxygen evolving complex protein PsbP, 23 kD extrinsic protein
CCG	cce_1303	Photosynthesis and respiration: Photosystem II	photosystem II protein J
CCG	cce_1305	Photosynthesis and respiration: Photosystem II	photosystem II cytochrome b559 beta subunit
CCG	cce_1307	Photosynthesis and respiration: Photosystem II	photosystem II cytochrome b559 alpha subunit
LRG	cce_1599	Photosynthesis and respiration: Photosystem II	photosystem II 13 kD protein
CCG	cce_1837	Photosynthesis and respiration: Photosystem II	photosystem II CP47 protein, 47 kD chlorophyll-binding protein
LRG	cce_2572	Photosynthesis and respiration: Photosystem II	photosystem II manganese-stabilizing polypeptide, 33 kD extrinsic protein
CCG	cce_2625	Photosynthesis and respiration: Photosystem II	photosystem II 12 kD extrinsic protein
LRG	cce_2955	Photosynthesis and respiration: Photosystem II	photosystem II extrinsic protein, cytochrome c550
LRG	cce_3394	Photosynthesis and respiration: Photosystem II	photosystem II protein I
LRG	cce_3501	Photosynthesis and respiration: Photosystem II	photosystem II D1 protein
LRG	cce_3633	Photosynthesis and respiration: Photosystem II	photosystem II 11 kD protein
CCG	cce_4441	Photosynthesis and respiration: Photosystem II	photosystem II protein
LRG	cce_0099	Photosynthesis and respiration: Phycobilisome	probable phycobilisome degradation protein
CCG	cce_1944	Photosynthesis and respiration: Phycobilisome	phycobilisome core component
LRG	cce_2926	Photosynthesis and respiration: Phycobilisome	hypothetical protein
LRG	cce_3208	Photosynthesis and respiration: Phycobilisome	phycobilisome rod-core linker polypeptide
CCG	cce_3571	Photosynthesis and respiration: Phycobilisome	allophycocyanin-B
CCG	cce_1977	Photosynthesis and respiration: Respiratory terminal oxidases	cytochrome c oxidase subunit II
LRG	cce_0589	Photosynthesis and respiration: Soluble electron carriers	cytochrome c family protein
CCG	cce_0841	Photosynthesis and respiration: Soluble electron carriers	pyridine nucleotide transhydrogenase beta subunit
CCG	cce_0842	Photosynthesis and respiration: Soluble electron carriers	putative nicotinamide nucleotide transhydrogenase, subunit alpha 2 (A2)
CCG	cce_0843	Photosynthesis and respiration: Soluble electron carriers	putative nicotinamide nucleotide transhydrogenase, subunit alpha 1 (A1)
CCG	cce_0892	Photosynthesis and respiration: Soluble electron carriers	probable ferredoxin
CCG	cce_0953	Photosynthesis and respiration: Soluble electron carriers	pyruvate oxidoreductase
LRG	cce_1606	Photosynthesis and respiration: Soluble electron carriers	2Fe-2S ferredoxin
LRG	cce_1607	Photosynthesis and respiration: Soluble electron carriers	2Fe-2S ferredoxin
LRG	cce_3176	Photosynthesis and respiration: Soluble electron carriers	2Fe-2S ferredoxin
LRG	cce_3398	Photosynthesis and respiration: Soluble electron carriers	ferredoxin thioredoxin reductase catalytic chain
LRG	cce_4253	Purines, pyrimidines, nucleosides, and nucleotides: Interconversions and salvage of nucleosides and nucleotides	uracil phosphoribosyltransferase/pyrimidine operon regulatory protein
LRG	cce_4346	Purines, pyrimidines, nucleosides, and nucleotides: Interconversions and salvage of nucleosides and nucleotides	glycine cleavage system protein T
CCG	cce_0404	Purines, pyrimidines, nucleosides, and nucleotides: Purine ribonucleotide biosynthesis	formyltetrahydrofolate deformylase
LRG	cce_0426	Purines, pyrimidines, nucleosides, and nucleotides: Purine ribonucleotide biosynthesis	phosphoribosylglycinamide formyltransferase
LRG	cce_1354	Purines, pyrimidines, nucleosides, and nucleotides: Purine ribonucleotide biosynthesis	ribonucleoside-diphosphate reductase alpha subunit
LRG	cce_4221	Purines, pyrimidines, nucleosides, and nucleotides: Purine ribonucleotide biosynthesis	adenylosuccinate synthetase
CCG	cce_4354	Purines, pyrimidines, nucleosides, and nucleotides: Purine ribonucleotide biosynthesis	bifunctional purine biosynthesis protein, phosphoribosylaminoimidazolecarboxamide formyltransferase/IMP cyclohydrolase
LRG	cce_4376	Purines, pyrimidines, nucleosides, and nucleotides: Purine ribonucleotide biosynthesis	ATP adenylyltransferase
LRG	cce_4750	Purines, pyrimidines, nucleosides, and nucleotides: Purine ribonucleotide biosynthesis	putative N-acetylmannosamine-6-phosphate epimerase
LRG	cce_5042	Purines, pyrimidines, nucleosides, and nucleotides: Purine ribonucleotide biosynthesis	hypothetical protein; contains a CHASE2 extracellular sensory domain
CCG	cce_0502	Purines, pyrimidines, nucleosides, and nucleotides: Pyrimidine ribonucleotide biosynthesis	bifunctional orotidine-5'-phosphate decarboxylase/orotate phosphoribosyltransferase protein
LRG	cce_0289	Regulatory functions: Regulatory functions	two-component response regulator
LRG	cce_0556	Regulatory functions: Regulatory functions	4Fe-4S ferredoxin
LRG	cce_0657	Regulatory functions: Regulatory functions	two-component response regulator
LRG	cce_0678	Regulatory functions: Regulatory functions	two-component response regulator
LRG	cce_0689	Regulatory functions: Regulatory functions	putative diguanylate cyclase
LRG	cce_0970	Regulatory functions: Regulatory functions	two-component transcription regulator
LRG	cce_1412	Regulatory functions: Regulatory functions	two-component response regulator
LRG	cce_1413	Regulatory functions: Regulatory functions	probable sensory transduction histidine kinase
LRG	cce_1555	Regulatory functions: Regulatory functions	hypothetical protein
LRG	cce_1808	Regulatory functions: Regulatory functions	probable two-component system response regulator, OmpR subfamily
LRG	cce_1853	Regulatory functions: Regulatory functions	serine/threonine kinase
CCG	cce_1878	Regulatory functions: Regulatory functions	two-component sensor histidine kinase
CCG	cce_1961	Regulatory functions: Regulatory functions	GTP-binding protein
CCG	cce_1982	Regulatory functions: Regulatory functions	CheY-like two-component hybrid sensor and regulator
LRG	cce_2782	Regulatory functions: Regulatory functions	LysR family transcriptional regulator
LRG	cce_2822	Regulatory functions: Regulatory functions	serine/threonine protein kinase
LRG	cce_2987	Regulatory functions: Regulatory functions	serine/threonine protein phosphatase
LRG	cce_3378	Regulatory functions: Regulatory functions	two-component response regulator
LRG	cce_3559	Regulatory functions: Regulatory functions	two-component response regulator
LRG	cce_3731	Regulatory functions: Regulatory functions	putative Rubisco transcriptional regulator, LysR family
LRG	cce_3779	Regulatory functions: Regulatory functions	mRNA-binding protein
LRG	cce_3895	Regulatory functions: Regulatory functions	two-component response regulator
LRG	cce_3937	Regulatory functions: Regulatory functions	two-component hybrid sensor and regulator
LRG	cce_4052	Regulatory functions: Regulatory functions	putative FAD-dependent pyridine nucleotide-disulphide oxidoreductase
LRG	cce_4097	Regulatory functions: Regulatory functions	two-component sensor serine/threonine kinase
CCG	cce_4173	Regulatory functions: Regulatory functions	two-component response regulator
LRG	cce_4195	Regulatory functions: Regulatory functions	CheY-like two-component hybrid sensor and regulator
CCG	cce_4391	Regulatory functions: Regulatory functions	probable guanosine-3',5'-bis(diphosphate) 3'-diphosphatase, (ppGpp)ase
LRG	cce_4396	Regulatory functions: Regulatory functions	transcriptional regulator, ArsR family
LRG	cce_4416	Regulatory functions: Regulatory functions	two-component response regulator
LRG	cce_4426	Regulatory functions: Regulatory functions	two-component sensor histidine kinase
LRG	cce_5088	Regulatory functions: Regulatory functions	transcriptional Regulator, AraC family
LRG	cce_5198	Regulatory functions: Regulatory functions	serine/threonine protein phosphatase
LRG	cce_0277	Transcription: Degradation of RNA	ribonuclease E
LRG	cce_3135	Transcription: Degradation of RNA	ribonuclease III
LRG	cce_0601	Transcription: RNA synthesis, modification, and DNA transcription	group 2 sigma-70 RNA polymerase sigma factor E
LRG	cce_0623	Transcription: RNA synthesis, modification, and DNA transcription	polyribonucleotide nucleotidyltransferase
LRG	cce_0719	Transcription: RNA synthesis, modification, and DNA transcription	probable tRNA/rRNA methyltransferase
LRG	cce_0875	Transcription: RNA synthesis, modification, and DNA transcription	group 1 sigma-70 RNA polymerase sigma factor A
CCG	cce_1801	Transcription: RNA synthesis, modification, and DNA transcription	hypothetical protein
CCG	cce_2496	Transcription: RNA synthesis, modification, and DNA transcription	probable metallothionein
LRG	cce_3586	Transcription: RNA synthesis, modification, and DNA transcription	group 3 sigma-70 RNA polymerase sigma factor J
LRG	cce_3594	Transcription: RNA synthesis, modification, and DNA transcription	group 2 sigma-70 RNA polymerase sigma factor D
LRG	cce_4039	Transcription: RNA synthesis, modification, and DNA transcription	RNA polymerase alpha subunit
LRG	cce_4295	Transcription: RNA synthesis, modification, and DNA transcription	putative methyltransferase
LRG	cce_0083	Translation: Aminoacyl tRNA synthetases and tRNA modification	leucyl/phenylalanyl-tRNA--protein transferase
CCG	cce_0949	Translation: Aminoacyl tRNA synthetases and tRNA modification	methionyl-tRNA formyltransferase
LRG	cce_1495	Translation: Aminoacyl tRNA synthetases and tRNA modification	threonyl-tRNA synthetase
LRG	cce_1710	Translation: Aminoacyl tRNA synthetases and tRNA modification	glutamyl-tRNA (Gln) amidotransferase subunit A
LRG	cce_1754	Translation: Aminoacyl tRNA synthetases and tRNA modification	peptidyl-tRNA hydrolase
LRG	cce_1822	Translation: Aminoacyl tRNA synthetases and tRNA modification	S-adenosylmethionine synthetase
CCG	cce_1946	Translation: Aminoacyl tRNA synthetases and tRNA modification	methionyl-tRNA synthetase
CCG	cce_3462	Translation: Aminoacyl tRNA synthetases and tRNA modification	lysyl-tRNA synthetase
CCG	cce_3534	Translation: Aminoacyl tRNA synthetases and tRNA modification	tryptophanyl-tRNA synthetase
CCG	cce_3576	Translation: Aminoacyl tRNA synthetases and tRNA modification	arginyl-tRNA-synthetase
CCG	cce_3990	Translation: Aminoacyl tRNA synthetases and tRNA modification	glycyl-tRNA synthetase alpha chain
LRG	cce_4041	Translation: Aminoacyl tRNA synthetases and tRNA modification	tRNA pseudouridine synthase
CCG	cce_4152	Translation: Aminoacyl tRNA synthetases and tRNA modification	aspartyl-tRNA synthetase
LRG	cce_0080	Translation: Degradation of proteins, peptides, and glycopeptides	carboxyl-terminal protease
LRG	cce_0328	Translation: Degradation of proteins, peptides, and glycopeptides	putative peptidase
LRG	cce_1105	Translation: Degradation of proteins, peptides, and glycopeptides	prolyl endopeptidase
CCG	cce_1117	Translation: Degradation of proteins, peptides, and glycopeptides	probable proteinase inhibitor I4, serpin
LRG	cce_1372	Translation: Degradation of proteins, peptides, and glycopeptides	carboxyl-terminal protease
LRG	cce_1910	Translation: Degradation of proteins, peptides, and glycopeptides	ATP-dependent Clp protease, proteolytic subunit
LRG	cce_2229	Translation: Degradation of proteins, peptides, and glycopeptides	probable aminopeptidase P
CCG	cce_2291	Translation: Degradation of proteins, peptides, and glycopeptides	processing protease
LRG	cce_2982	Translation: Degradation of proteins, peptides, and glycopeptides	protease
LRG	cce_3371	Translation: Degradation of proteins, peptides, and glycopeptides	protease IV, 36K short form
LRG	cce_3768	Translation: Degradation of proteins, peptides, and glycopeptides	oligopeptidase A
LRG	cce_3991	Translation: Degradation of proteins, peptides, and glycopeptides	carboxyl-terminal processing protease
LRG	cce_4438	Translation: Degradation of proteins, peptides, and glycopeptides	ATP-dependent Clp protease, ATPase subunit
LRG	cce_4586	Translation: Degradation of proteins, peptides, and glycopeptides	DegT/DnrJ/EryC1/StrS aminotransferase family protein
LRG	cce_1277	Translation: Nucleoproteins	putative histone-like DNA-binding protein
CCG	cce_3101	Translation: Nucleoproteins	RNA-binding protein
CCG	cce_4884	Translation: Nucleoproteins	chromosome partitioning protein, ParB family
LRG	cce_0704	Translation: Protein modification and translation factors	elongation factor TS
CCG	cce_1586	Translation: Protein modification and translation factors	methionine aminopeptidase
CCG	cce_4616	Translation: Protein modification and translation factors	methionine aminopeptidase
LRG	cce_0081	Translation: Ribosomal proteins	30S ribosomal protein S14
LRG	cce_0223	Translation: Ribosomal proteins	50S ribosomal protein L7/L12
LRG	cce_0224	Translation: Ribosomal proteins	50S ribosomal protein L10
LRG	cce_0705	Translation: Ribosomal proteins	30S ribosomal protein S2
CCG	cce_2133	Translation: Ribosomal proteins	ribosomal protein L11 methyltransferase
LRG	cce_3256	Translation: Ribosomal proteins	50S ribosomal protein L32
LRG	cce_4038	Translation: Ribosomal proteins	30S ribosomal protein S11
LRG	cce_4040	Translation: Ribosomal proteins	50S ribosomal protein L17
LRG	cce_4042	Translation: Ribosomal proteins	50S ribosomal protein L13
LRG	cce_4043	Translation: Ribosomal proteins	30S ribosomal protein S9
LRG	cce_4222	Translation: Ribosomal proteins	50S ribosomal protein L25
LRG	cce_3119	Transport and binding proteins: Carbohydrates, organic alcohols, and acids	Na+/solute symporter
LRG	cce_4846	Transport and binding proteins: Cations and iron carrying compounds	putative ferrous iron transport protein
LRG	cce_4580	Transport and binding proteins: Other	hypothetical protein
LRG	cce_0004	Transport and binding proteins: Transport and binding proteins	cation efflux system membrane protein
LRG	cce_0125	Transport and binding proteins: Transport and binding proteins	probable divalent-cation tolerance protein
LRG	cce_0245	Transport and binding proteins: Transport and binding proteins	putative inner-membrane translocator
LRG	cce_0286	Transport and binding proteins: Transport and binding proteins	permease protein of sugar ABC transporter
CCG	cce_0287	Transport and binding proteins: Transport and binding proteins	CemA family protein, probable integral membrane protein
CCG	cce_0313	Transport and binding proteins: Transport and binding proteins	putative extracellular solute-binding protein, family 3
LRG	cce_0359	Transport and binding proteins: Transport and binding proteins	putative NrtC-like protein
CCG	cce_0390	Transport and binding proteins: Transport and binding proteins	probable K+ transporter
LRG	cce_0399	Transport and binding proteins: Transport and binding proteins	probable ABC transporter periplasmic branched chain amino acid binding protein
LRG	cce_0574	Transport and binding proteins: Transport and binding proteins	GTP-binding protein, HSR1-related
LRG	cce_0575	Transport and binding proteins: Transport and binding proteins	ferrous iron transport protein B
LRG	cce_0748	Transport and binding proteins: Transport and binding proteins	permease protein of sugar ABC transporter
LRG	cce_0846	Transport and binding proteins: Transport and binding proteins	cation-transporting ATPase, E1-E2 ATPase
CCG	cce_0847	Transport and binding proteins: Transport and binding proteins	molybdenum ABC transporter, periplasmic binding protein
CCG	cce_0887	Transport and binding proteins: Transport and binding proteins	phosphate binding protein
CCG	cce_0910	Transport and binding proteins: Transport and binding proteins	ATP-binding protein of ABC transporter
CCG	cce_1115	Transport and binding proteins: Transport and binding proteins	probable biopolymer transport protein
CCG	cce_1116	Transport and binding proteins: Transport and binding proteins	putative biopolymer transport protein
LRG	cce_1296	Transport and binding proteins: Transport and binding proteins	probable bacterioferritin comigratory protein
CCG	cce_1660	Transport and binding proteins: Transport and binding proteins	oxidoreductase alpha (molybdopterin) subunit
LRG	cce_1689	Transport and binding proteins: Transport and binding proteins	probable sulfate transporter
LRG	cce_1700	Transport and binding proteins: Transport and binding proteins	probable copper-translocating P-type ATPase
CCG	cce_1759	Transport and binding proteins: Transport and binding proteins	putative polysialic acid transport protein
LRG	cce_1859	Transport and binding proteins: Transport and binding proteins	phosphate binding protein
LRG	cce_1917	Transport and binding proteins: Transport and binding proteins	cation-transporting ATPase
LRG	cce_2091	Transport and binding proteins: Transport and binding proteins	putative ABC transporter, ATP binding protein
LRG	cce_2420	Transport and binding proteins: Transport and binding proteins	ATP-binding protein of ABC transporter
CCG	cce_2440	Transport and binding proteins: Transport and binding proteins	hypothetical protein
LRG	cce_2544	Transport and binding proteins: Transport and binding proteins	RND multidrug efflux transporter
CCG	cce_2589	Transport and binding proteins: Transport and binding proteins	acriflavin resistance protein
LRG	cce_2668	Transport and binding proteins: Transport and binding proteins	ATP-binding protein of ABC transporter
LRG	cce_2881	Transport and binding proteins: Transport and binding proteins	ferric uptake regulation protein
LRG	cce_2961	Transport and binding proteins: Transport and binding proteins	zinc ABC transporter, periplasmic binding protein
LRG	cce_3040	Transport and binding proteins: Transport and binding proteins	ATP-binding protein of ABC transporter
CCG	cce_3156	Transport and binding proteins: Transport and binding proteins	putative branched-chain amino acid ABC transporter permease protein
CCG	cce_3193	Transport and binding proteins: Transport and binding proteins	chromate transport protein
CCG	cce_3194	Transport and binding proteins: Transport and binding proteins	glycogen debranching enzyme
CCG	cce_3261	Transport and binding proteins: Transport and binding proteins	ammonium/methylammonium permease
LRG	cce_3358	Transport and binding proteins: Transport and binding proteins	putative bacterioferritin comigratory protein
CCG	cce_3417	Transport and binding proteins: Transport and binding proteins	ATP-binding protein of ABC transporter
CCG	cce_3418	Transport and binding proteins: Transport and binding proteins	probable extracellular solute-binding protein, family 1
LRG	cce_3483	Transport and binding proteins: Transport and binding proteins	putative bicarbonate transporter
CCG	cce_3651	Transport and binding proteins: Transport and binding proteins	peptide transport system permease protein
CCG	cce_3679	Transport and binding proteins: Transport and binding proteins	putative cobalt ABC transporter permease protein
LRG	cce_3775	Transport and binding proteins: Transport and binding proteins	hypothetical protein
CCG	cce_3916	Transport and binding proteins: Transport and binding proteins	cation-transporting ATPase, E1-E2 type
LRG	cce_3982	Transport and binding proteins: Transport and binding proteins	putative periplasmic phosphate-binding protein of phosphate ABC transporter
LRG	cce_3983	Transport and binding proteins: Transport and binding proteins	hypothetical protein
LRG	cce_4071	Transport and binding proteins: Transport and binding proteins	probable cobalt ABC transporter ATP binding protein
LRG	cce_4385	Transport and binding proteins: Transport and binding proteins	cation-transporting P-type ATPase
CCG	cce_4423	Transport and binding proteins: Transport and binding proteins	3(2),5 -bisphosphate nucleotidase HAL2
LRG	cce_4480	Transport and binding proteins: Transport and binding proteins	isochorismate synthase
LRG	cce_4584	Transport and binding proteins: Transport and binding proteins	putative Na+/H+ antiporter
CCG	cce_4683	Transport and binding proteins: Transport and binding proteins	putative MscS mechanosensitive ion channel
LRG	cce_4704	Transport and binding proteins: Transport and binding proteins	Na+/H+ antiporter
LRG	cce_0762	Transport and binding proteins: Unknown substrate	hypothetical protein
LRG	cce_0015	unknown	hypothetical protein
LRG	cce_0018	unknown	hypothetical protein
LRG	cce_0025	unknown	hypothetical protein
LRG	cce_0029	unknown	rfrA family pentapeptide repeat
CCG	cce_0033	unknown	ferrous iron transport protein A			1
CCG	cce_0052	unknown	DUF1499-containing protein
LRG	cce_0053	unknown	hypothetical protein
LRG	cce_0057	unknown	hypothetical protein
LRG	cce_0058	unknown	hypothetical protein
LRG	cce_0073	unknown	hypothetical protein
LRG	cce_0076	unknown	putative PilT protein, N-terminal
LRG	cce_0082	unknown	hypothetical protein
CCG	cce_0093	unknown	hypothetical protein
LRG	cce_0095	unknown	hypothetical protein
LRG	cce_0105	unknown	hypothetical protein
LRG	cce_0111	unknown	hypothetical protein
CCG	cce_0116	unknown	hypothetical protein
CCG	cce_0118	unknown	hypothetical protein
CCG	cce_0119	unknown	hypothetical protein
LRG	cce_0126	unknown	putative Glycosyl transferase, group 1
CCG	cce_0128	unknown	hypothetical protein
CCG	cce_0129	unknown	hypothetical protein
CCG	cce_0132	unknown	hypothetical protein
LRG	cce_0141	unknown	hypothetical protein
LRG	cce_0150	unknown	putative glycosyl transferase
LRG	cce_0162	unknown	hypothetical protein
LRG	cce_0169	unknown	hypothetical protein
CCG	cce_0186	unknown	hypothetical protein
CCG	cce_0205	unknown	hypothetical protein
CCG	cce_0213	unknown	hypothetical protein
CCG	cce_0233	unknown	hypothetical protein
LRG	cce_0247	unknown	hypothetical protein
CCG	cce_0252	unknown	hypothetical protein
CCG	cce_0255	unknown	hypothetical protein
LRG	cce_0256	unknown	hypothetical protein
CCG	cce_0259	unknown	hypothetical protein
LRG	cce_0283	unknown	hypothetical protein
CCG	cce_0295	unknown	CHP_MG423-containing protein
CCG	cce_0301	unknown	hypothetical protein
CCG	cce_0306	unknown	hypothetical protein
LRG	cce_0311	unknown	hypothetical protein
CCG	cce_0312	unknown	hypothetical protein
LRG	cce_0323	unknown	hypothetical protein
LRG	cce_0325	unknown	hypothetical protein
LRG	cce_0326	unknown	hypothetical protein
LRG	cce_0337	unknown	hypothetical protein
LRG	cce_0348	unknown	DUF48-containing protein
LRG	cce_0360	unknown	hypothetical protein			1
CCG	cce_0364	unknown	hypothetical protein
LRG	cce_0366	unknown	hypothetical protein			1
CCG	cce_0367	unknown	hypothetical protein
LRG	cce_0373	unknown	DUF928-containing protein
CCG	cce_0385	unknown	hypothetical protein
LRG	cce_0393	unknown	hypothetical protein			1
CCG	cce_0398	unknown	hypothetical protein			1
LRG	cce_0409	unknown	hypothetical protein
CCG	cce_0413	unknown	hypothetical protein
CCG	cce_0428	unknown	hypothetical protein
CCG	cce_0432	unknown	hypothetical protein
CCG	cce_0437	unknown	hypothetical protein
LRG	cce_0441	unknown	photosystem II 22 kD protein
LRG	cce_0447	unknown	hypothetical protein
CCG	cce_0449	unknown	hypothetical protein
CCG	cce_0459	unknown	hypothetical protein
CCG	cce_0478	unknown	hypothetical protein
CCG	cce_0481	unknown	hypothetical protein
CCG	cce_0482	unknown	putative heavy metal transport/detoxification protein
CCG	cce_0483	unknown	hypothetical protein
LRG	cce_0488	unknown	hypothetical protein
LRG	cce_0498	unknown	hypothetical protein
CCG	cce_0511	unknown	hypothetical protein
CCG	cce_0517	unknown	hypothetical protein
LRG	cce_0532	unknown	hypothetical protein
CCG	cce_0536	unknown	hypothetical protein
CCG	cce_0537	unknown	hypothetical protein
CCG	cce_0542	unknown	hypothetical protein
CCG	cce_0546	unknown	hypothetical protein
LRG	cce_0550	unknown	hypothetical protein
CCG	cce_0552	unknown	hypothetical protein
LRG	cce_0555	unknown	hypothetical protein
LRG	cce_0562	unknown	hypothetical protein
LRG	cce_0567	unknown	DUF683-containing protein
LRG	cce_0572	unknown	hypothetical protein
LRG	cce_0576	unknown	ferrous iron transport protein A			1
LRG	cce_0577	unknown	hypothetical protein
CCG	cce_0582	unknown	hypothetical protein
CCG	cce_0586	unknown	hypothetical protein
CCG	cce_0587	unknown	hypothetical protein
CCG	cce_0599	unknown	hypothetical protein
LRG	cce_0605	unknown	protein involved in constitutive low affinity CO2 uptake
LRG	cce_0607	unknown	putative ribonuclease H
LRG	cce_0608	unknown	hypothetical protein
CCG	cce_0609	unknown	hypothetical protein
LRG	cce_0610	unknown	hypothetical protein
LRG	cce_0616	unknown	hypothetical protein
LRG	cce_0627	unknown	hypothetical protein
LRG	cce_0631	unknown	hypothetical protein
LRG	cce_0633	unknown	hypothetical protein
CCG	cce_0642	unknown	hypothetical protein
CCG	cce_0643	unknown	hypothetical protein
LRG	cce_0649	unknown	hypothetical protein
CCG	cce_0650	unknown	UPF YGGT-containing protein
LRG	cce_0658	unknown	hypothetical protein
CCG	cce_0665	unknown	hypothetical protein
LRG	cce_0667	unknown	hypothetical protein
CCG	cce_0668	unknown	hypothetical protein
LRG	cce_0694	unknown	hypothetical protein
LRG	cce_0731	unknown	hypothetical protein
LRG	cce_0733	unknown	hypothetical protein
CCG	cce_0742	unknown	hypothetical protein
LRG	cce_0744	unknown	hypothetical protein
LRG	cce_0746	unknown	DUF37-containing protein
LRG	cce_0773	unknown	hypothetical protein
LRG	cce_0776	unknown	photosystem II protein Q
LRG	cce_0778	unknown	hypothetical protein
CCG	cce_0788	unknown	hypothetical protein
LRG	cce_0791	unknown	hypothetical protein
LRG	cce_0792	unknown	hypothetical protein
CCG	cce_0794	unknown	hypothetical protein
CCG	cce_0805	unknown	putative ATP-NAD/AcoX kinase
LRG	cce_0815	unknown	hypothetical protein
LRG	cce_0819	unknown	hypothetical protein
LRG	cce_0820	unknown	hypothetical protein
CCG	cce_0822	unknown	hypothetical protein
CCG	cce_0823	unknown	hypothetical protein
CCG	cce_0849	unknown	hypothetical protein
CCG	cce_0851	unknown	putative amidohydrolase 2
LRG	cce_0853	unknown	hypothetical protein
LRG	cce_0854	unknown	hypothetical protein
LRG	cce_0861	unknown	putative twin-arginine translocation protein TatA/E
LRG	cce_0869	unknown	hypothetical protein
CCG	cce_0872	unknown	putative UCP014873
LRG	cce_0879	unknown	hypothetical protein
LRG	cce_0894	unknown	DUF28-containing protein
LRG	cce_0904	unknown	hypothetical protein
LRG	cce_0915	unknown	hypothetical protein
LRG	cce_0918	unknown	hypothetical protein
CCG	cce_0924	unknown	hypothetical protein
LRG	cce_0925	unknown	hypothetical protein
LRG	cce_0935	unknown	hypothetical protein			1
LRG	cce_0962	unknown	hypothetical protein
LRG	cce_0976	unknown	putative CocE/NonD hydrolase
LRG	cce_0981	unknown	hypothetical protein
CCG	cce_0986	unknown	hypothetical protein
CCG	cce_1018	unknown	putative 2-phosphosulfolactate phosphatase
CCG	cce_1034	unknown	hypothetical protein
CCG	cce_1035	unknown	putative Iron permease FTR1
LRG	cce_1036	unknown	hypothetical protein
LRG	cce_1038	unknown	hypothetical protein
CCG	cce_1041	unknown	hypothetical protein
LRG	cce_1049	unknown	NDH-1S subunit, CO2 uptake Small protein
LRG	cce_1066	unknown	hypothetical protein
LRG	cce_1070	unknown	hypothetical protein
LRG	cce_1081	unknown	hypothetical protein
CCG	cce_1083	unknown	hypothetical protein
LRG	cce_1091	unknown	DUF360-containing protein
CCG	cce_1103	unknown	hypothetical protein
CCG	cce_1104	unknown	hypothetical protein
LRG	cce_1106	unknown	hypothetical protein
CCG	cce_1111	unknown	hypothetical protein
CCG	cce_1112	unknown	hypothetical protein
CCG	cce_1114	unknown	hypothetical protein
CCG	cce_1122	unknown	hypothetical protein
CCG	cce_1123	unknown	hypothetical protein
LRG	cce_1128	unknown	hypothetical protein
LRG	cce_1147	unknown	hypothetical protein
CCG	cce_1155	unknown	Peptidase M48, Ste24p
LRG	cce_1158	unknown	hypothetical protein
CCG	cce_1169	unknown	hypothetical protein
LRG	cce_1178	unknown	hypothetical protein
CCG	cce_1182	unknown	hypothetical protein
LRG	cce_1184	unknown	hypothetical protein
LRG	cce_1199	unknown	DUF196-containing protein
CCG	cce_1239	unknown	hypothetical protein
LRG	cce_1244	unknown	hypothetical protein
CCG	cce_1259	unknown	hypothetical protein
LRG	cce_1260	unknown	hypothetical protein
CCG	cce_1276	unknown	hypothetical protein
LRG	cce_1282	unknown	UPF0004-containing protein
LRG	cce_1286	unknown	hypothetical protein
CCG	cce_1293	unknown	hypothetical protein
LRG	cce_1297	unknown	hypothetical protein
LRG	cce_1326	unknown	hypothetical protein
CCG	cce_1334	unknown	hypothetical protein
LRG	cce_1347	unknown	hypothetical protein
CCG	cce_1350	unknown	hypothetical protein
CCG	cce_1365	unknown	hypothetical protein
LRG	cce_1380	unknown	DUF1001-containing protein
LRG	cce_1393	unknown	hypothetical protein
CCG	cce_1395	unknown	hypothetical protein
LRG	cce_1398	unknown	hypothetical protein
CCG	cce_1404	unknown	hypothetical protein
CCG	cce_1407	unknown	hypothetical protein
LRG	cce_1414	unknown	hypothetical protein
LRG	cce_1415	unknown	hypothetical protein
LRG	cce_1417	unknown	hypothetical protein
LRG	cce_1425	unknown	hypothetical protein
CCG	cce_1430	unknown	hypothetical protein
LRG	cce_1431	unknown	hypothetical protein
LRG	cce_1443	unknown	hypothetical protein
LRG	cce_1444	unknown	hypothetical protein
LRG	cce_1445	unknown	putative dienelactone hydrolase
CCG	cce_1461	unknown	hypothetical protein
CCG	cce_1462	unknown	hypothetical protein
CCG	cce_1463	unknown	hypothetical protein
LRG	cce_1464	unknown	hypothetical protein
LRG	cce_1471	unknown	putative ABC-2 type transporter
CCG	cce_1480	unknown	putative holliday junction resolvase, YqgF family
CCG	cce_1482	unknown	hypothetical protein
LRG	cce_1488	unknown	hypothetical protein
CCG	cce_1505	unknown	hypothetical protein
LRG	cce_1509	unknown	hypothetical protein
LRG	cce_1510	unknown	putative F0F1-ATPase subunit
CCG	cce_1516	unknown	hypothetical protein
CCG	cce_1523	unknown	hypothetical protein
CCG	cce_1524	unknown	CHP02652-containing protein
CCG	cce_1534	unknown	putative carotenoid isomerase
LRG	cce_1539	unknown	hypothetical protein
CCG	cce_1547	unknown	hypothetical protein
LRG	cce_1575	unknown	hypothetical protein
LRG	cce_1579	unknown	hypothetical protein
LRG	cce_1580	unknown	hypothetical protein
CCG	cce_1589	unknown	hypothetical protein
CCG	cce_1590	unknown	hypothetical protein
LRG	cce_1591	unknown	hypothetical protein
LRG	cce_1592	unknown	hypothetical protein
LRG	cce_1596	unknown	hypothetical protein
LRG	cce_1597	unknown	hypothetical protein
CCG	cce_1622	unknown	hypothetical protein			1
LRG	cce_1636	unknown	hypothetical protein
LRG	cce_1644	unknown	hypothetical protein
LRG	cce_1645	unknown	putative cobalamin-5-phosphate synthase
CCG	cce_1648	unknown	hypothetical protein
LRG	cce_1670	unknown	hydantoinase B/oxoprolinase familly protein
LRG	cce_1671	unknown	putative DNA polymerase III, delta subunit
LRG	cce_1672	unknown	hypothetical protein
CCG	cce_1676	unknown	hypothetical protein			1
CCG	cce_1677	unknown	hypothetical protein
CCG	cce_1678	unknown	hypothetical protein
LRG	cce_1680	unknown	hypothetical protein
LRG	cce_1702	unknown	hypothetical protein
CCG	cce_1707	unknown	hypothetical protein
LRG	cce_1731	unknown	putative Sua5/YciO/YrdC/YwlC
CCG	cce_1736	unknown	hypothetical protein
LRG	cce_1750	unknown	hypothetical protein
CCG	cce_1752	unknown	putative glycoside hydrolase, family 57
LRG	cce_1753	unknown	putative plastid and cyanobacterial ribosomal protein PSRP-3/Ycf65
CCG	cce_1755	unknown	hypothetical protein
CCG	cce_1756	unknown	hypothetical protein
LRG	cce_1786	unknown	hypothetical protein
LRG	cce_1805	unknown	hypothetical protein
CCG	cce_1854	unknown	hypothetical protein
CCG	cce_1855	unknown	hypothetical protein
CCG	cce_1856	unknown	hypothetical protein
CCG	cce_1858	unknown	hypothetical protein
LRG	cce_1870	unknown	hypothetical protein
LRG	cce_1880	unknown	hypothetical protein
LRG	cce_1887	unknown	hypothetical protein
LRG	cce_1893	unknown	hypothetical protein
LRG	cce_1909	unknown	hypothetical protein
LRG	cce_1922	unknown	hypothetical protein			1
LRG	cce_1927	unknown	hypothetical protein
CCG	cce_1931	unknown	hypothetical protein
CCG	cce_1940	unknown	hypothetical protein
CCG	cce_1949	unknown	hypothetical protein			1
LRG	cce_1966	unknown	hypothetical protein
LRG	cce_1967	unknown	hypothetical protein
LRG	cce_1969	unknown	hypothetical protein
CCG	cce_1978	unknown	hypothetical protein
LRG	cce_1979	unknown	rfrA family pentapeptide repeat
LRG	cce_1998	unknown	hypothetical protein
LRG	cce_2009	unknown	hypothetical protein
LRG	cce_2029	unknown	hypothetical protein
LRG	cce_2034	unknown	hypothetical protein
LRG	cce_2039	unknown	putative six-hairpin glycosidase familly protein
LRG	cce_2042	unknown	hypothetical protein
CCG	cce_2044	unknown	hypothetical protein
CCG	cce_2052	unknown	DUF1517-containing protein
CCG	cce_2060	unknown	hypothetical protein
CCG	cce_2063	unknown	putative phosphatidate cytidylyltransferase
LRG	cce_2075	unknown	putative 5-oxoprolinase (ATP-hydrolyzing)
LRG	cce_2079	unknown	hypothetical protein
CCG	cce_2080	unknown	hypothetical protein
CCG	cce_2081	unknown	hypothetical protein
LRG	cce_2088	unknown	hypothetical protein
LRG	cce_2089	unknown	hypothetical protein
CCG	cce_2095	unknown	hypothetical protein
CCG	cce_2103	unknown	rfrA family pentapeptide repeat
CCG	cce_2138	unknown	hypothetical protein
LRG	cce_2169	unknown	hypothetical protein
LRG	cce_2210	unknown	hypothetical protein
LRG	cce_2211	unknown	hypothetical protein
LRG	cce_2217	unknown	hypothetical protein
LRG	cce_2243	unknown	hypothetical protein
LRG	cce_2266	unknown	putative glucokinase regulatory-like protein
LRG	cce_2267	unknown	hypothetical protein
CCG	cce_2288	unknown	hypothetical protein
CCG	cce_2307	unknown	hypothetical protein
LRG	cce_2321	unknown	hypothetical protein
CCG	cce_2328	unknown	putative Fe-S metabolism associated SufE
LRG	cce_2348	unknown	hypothetical protein
LRG	cce_2354	unknown	hypothetical protein
LRG	cce_2367	unknown	hypothetical protein
CCG	cce_2370	unknown	hypothetical protein
CCG	cce_2401	unknown	hypothetical protein
CCG	cce_2408	unknown	hypothetical protein
CCG	cce_2411	unknown	hypothetical protein			1
CCG	cce_2419	unknown	hypothetical protein
LRG	cce_2423	unknown	hypothetical protein
LRG	cce_2435	unknown	hypothetical protein
LRG	cce_2452	unknown	UPF0187-containing protein
LRG	cce_2478	unknown	hypothetical protein
LRG	cce_2512	unknown	hypothetical protein
CCG	cce_2515	unknown	Carotenoid oxygenase
LRG	cce_2517	unknown	hypothetical protein
LRG	cce_2519	unknown	hypothetical protein
LRG	cce_2542	unknown	hypothetical protein
LRG	cce_2556	unknown	hypothetical protein
CCG	cce_2561	unknown	hypothetical protein
LRG	cce_2579	unknown	hypothetical protein
LRG	cce_2597	unknown	hypothetical protein
LRG	cce_2598	unknown	stationary-phase survival protein
LRG	cce_2614	unknown	hypothetical protein
LRG	cce_2617	unknown	hypothetical protein
LRG	cce_2635	unknown	hypothetical protein
CCG	cce_2636	unknown	hypothetical protein
CCG	cce_2637	unknown	putative nitrogen fixation related protein
LRG	cce_2640	unknown	hypothetical protein
CCG	cce_2647	unknown	hypothetical protein
CCG	cce_2662	unknown	hypothetical protein
CCG	cce_2666	unknown	putative biopterin transport-related protein BT1
LRG	cce_2669	unknown	hypothetical protein
LRG	cce_2679	unknown	hypothetical protein
LRG	cce_2702	unknown	hypothetical protein
LRG	cce_2716	unknown	hypothetical protein
LRG	cce_2718	unknown	putative DoxX
LRG	cce_2723	unknown	hypothetical protein
LRG	cce_2728	unknown	hypothetical protein
LRG	cce_2729	unknown	hypothetical protein
LRG	cce_2734	unknown	hypothetical protein
LRG	cce_2739	unknown	DUF427-containing protein
LRG	cce_2742	unknown	hypothetical protein			1
LRG	cce_2754	unknown	hypothetical protein
LRG	cce_2760	unknown	hypothetical protein
LRG	cce_2767	unknown	hypothetical protein
LRG	cce_2776	unknown	hypothetical protein
LRG	cce_2780	unknown	hypothetical protein
LRG	cce_2781	unknown	putative NnrU protein
LRG	cce_2794	unknown	hypothetical protein
CCG	cce_2810	unknown	tRNA-i(6)A37 modification enzyme MiaB
LRG	cce_2816	unknown	hypothetical protein
LRG	cce_2835	unknown	hypothetical protein
LRG	cce_2839	unknown	hypothetical protein
LRG	cce_2864	unknown	hypothetical protein
CCG	cce_2867	unknown	hypothetical protein
LRG	cce_2870	unknown	hypothetical protein
LRG	cce_2874	unknown	hypothetical protein
LRG	cce_2894	unknown	hypothetical protein
LRG	cce_2930	unknown	hypothetical protein
LRG	cce_2933	unknown	hypothetical protein
LRG	cce_2947	unknown	hypothetical protein
LRG	cce_2948	unknown	hypothetical protein
LRG	cce_2967	unknown	magnesium-protoporphyrin IX monomethyl ester aerobic oxidative cyclase
CCG	cce_2971	unknown	putative polyphosphate kinase 2
LRG	cce_2981	unknown	hypothetical protein
LRG	cce_2983	unknown	hypothetical protein
LRG	cce_2990	unknown	hypothetical protein
CCG	cce_2997	unknown	hypothetical protein
LRG	cce_3006	unknown	putative soluble quinoprotein glucose dehydrogenase
LRG	cce_3007	unknown	hypothetical protein
LRG	cce_3009	unknown	hypothetical protein
CCG	cce_3029	unknown	hypothetical protein
LRG	cce_3033	unknown	hypothetical protein
LRG	cce_3035	unknown	hypothetical protein
LRG	cce_3046	unknown	hypothetical protein
LRG	cce_3051	unknown	hypothetical protein
LRG	cce_3053	unknown	putative biopolymer transport protein, ExbD/TolR family
LRG	cce_3069	unknown	hypothetical protein
LRG	cce_3082	unknown	putative bacterial luciferase-like protein
LRG	cce_3087	unknown	hypothetical protein
CCG	cce_3093	unknown	hypothetical protein
CCG	cce_3095	unknown	hypothetical protein
CCG	cce_3098	unknown	DUF938-containing protein
LRG	cce_3137	unknown	putative TRAP transporter solute receptor, TAXI family
CCG	cce_3138	unknown	hypothetical protein
CCG	cce_3141	unknown	hypothetical protein
LRG	cce_3144	unknown	hypothetical protein
LRG	cce_3148	unknown	hypothetical protein
LRG	cce_3149	unknown	hypothetical protein
LRG	cce_3171	unknown	hypothetical protein
LRG	cce_3185	unknown	hypothetical protein
CCG	cce_3187	unknown	hypothetical protein
CCG	cce_3188	unknown	hypothetical protein
LRG	cce_3206	unknown	hypothetical protein
LRG	cce_3210	unknown	hypothetical protein
LRG	cce_3216	unknown	hypothetical protein
LRG	cce_3217	unknown	hypothetical protein
LRG	cce_3218	unknown	hypothetical protein
CCG	cce_3230	unknown	hypothetical protein
CCG	cce_3245	unknown	hypothetical protein
CCG	cce_3252	unknown	putative dihydroorotate oxidase
LRG	cce_3262	unknown	hypothetical protein
CCG	cce_3263	unknown	hypothetical protein
CCG	cce_3268	unknown	hypothetical protein
CCG	cce_3269	unknown	hypothetical protein
CCG	cce_3271	unknown	hypothetical protein
CCG	cce_3276	unknown	hypothetical protein
LRG	cce_3283	unknown	hypothetical protein
CCG	cce_3299	unknown	hypothetical protein
CCG	cce_3317	unknown	hypothetical protein
CCG	cce_3319	unknown	hypothetical protein
LRG	cce_3326	unknown	putative GTP cyclohydrolase I
LRG	cce_3339	unknown	hypothetical protein
LRG	cce_3357	unknown	hypothetical protein
LRG	cce_3365	unknown	hypothetical protein
LRG	cce_3377	unknown	hypothetical protein
LRG	cce_3383	unknown	hypothetical protein
LRG	cce_3389	unknown	hypothetical protein			1
LRG	cce_3391	unknown	hypothetical protein
CCG	cce_3402	unknown	hypothetical protein
LRG	cce_3404	unknown	hypothetical protein
LRG	cce_3412	unknown	hypothetical protein			1
LRG	cce_3413	unknown	hypothetical protein
LRG	cce_3445	unknown	hypothetical protein
CCG	cce_3446	unknown	hypothetical protein
CCG	cce_3464	unknown	hypothetical protein
LRG	cce_3469	unknown	hypothetical protein
LRG	cce_3470	unknown	hypothetical protein
LRG	cce_3471	unknown	hypothetical protein
LRG	cce_3481	unknown	hypothetical protein			1
LRG	cce_3505	unknown	hypothetical protein
LRG	cce_3509	unknown	hypothetical protein
LRG	cce_3528	unknown	hypothetical protein
LRG	cce_3530	unknown	hypothetical protein
CCG	cce_3535	unknown	hypothetical protein
LRG	cce_3543	unknown	hypothetical protein
LRG	cce_3549	unknown	hypothetical protein
LRG	cce_3564	unknown	hypothetical protein
CCG	cce_3572	unknown	hypothetical protein
LRG	cce_3573	unknown	hypothetical protein
LRG	cce_3582	unknown	hypothetical protein
LRG	cce_3599	unknown	hypothetical protein
LRG	cce_3616	unknown	hypothetical protein
LRG	cce_3625	unknown	hypothetical protein
LRG	cce_3626	unknown	ATPase
LRG	cce_3627	unknown	DUF1257-containing protein
CCG	cce_3629	unknown	hypothetical protein
CCG	cce_3632	unknown	putative prenyltransferase
LRG	cce_3636	unknown	hypothetical protein
LRG	cce_3646	unknown	hypothetical protein
LRG	cce_3653	unknown	DUF1257-containing protein
LRG	cce_3654	unknown	putative ferredoxin-like protein
LRG	cce_3661	unknown	hypothetical protein
LRG	cce_3671	unknown	hypothetical protein
CCG	cce_3672	unknown	putative Tic22-like protein
CCG	cce_3676	unknown	hypothetical protein
CCG	cce_3678	unknown	hypothetical protein
CCG	cce_3680	unknown	hypothetical protein
LRG	cce_3683	unknown	hypothetical protein
CCG	cce_3685	unknown	hypothetical protein
LRG	cce_3688	unknown	hypothetical protein
CCG	cce_3689	unknown	hypothetical protein
CCG	cce_3701	unknown	hypothetical protein
LRG	cce_3705	unknown	hypothetical protein
LRG	cce_3711	unknown	hypothetical protein
LRG	cce_3734	unknown	hypothetical protein
LRG	cce_3737	unknown	hypothetical protein
CCG	cce_3741	unknown	hypothetical protein
CCG	cce_3742	unknown	hypothetical protein
LRG	cce_3749	unknown	hypothetical protein
CCG	cce_3756	unknown	hypothetical protein
LRG	cce_3760	unknown	hypothetical protein
LRG	cce_3762	unknown	hypothetical protein
LRG	cce_3792	unknown	hypothetical protein
CCG	cce_3811	unknown	hypothetical protein
LRG	cce_3815	unknown	hypothetical protein
LRG	cce_3834	unknown	hypothetical protein
LRG	cce_3869	unknown	hypothetical protein			1
LRG	cce_3873	unknown	hypothetical protein
LRG	cce_3893	unknown	hypothetical protein
LRG	cce_3897	unknown	hypothetical protein
LRG	cce_3898	unknown	hypothetical protein
LRG	cce_3909	unknown	hypothetical protein
CCG	cce_3917	unknown	hypothetical protein
LRG	cce_3927	unknown	hypothetical protein
LRG	cce_3930	unknown	hypothetical protein
CCG	cce_3936	unknown	hypothetical protein
LRG	cce_3954	unknown	hypothetical protein
LRG	cce_3955	unknown	hypothetical protein
LRG	cce_3956	unknown	hypothetical protein
LRG	cce_3973	unknown	hypothetical protein
LRG	cce_4000	unknown	hypothetical protein
LRG	cce_4068	unknown	putative ATPase, cell wall biosynthesis
CCG	cce_4092	unknown	hypothetical protein
LRG	cce_4094	unknown	hypothetical protein
CCG	cce_4116	unknown	hypothetical protein
LRG	cce_4119	unknown	hypothetical protein
CCG	cce_4120	unknown	hypothetical protein
CCG	cce_4121	unknown	hypothetical protein
CCG	cce_4127	unknown	hypothetical protein
LRG	cce_4149	unknown	hypothetical protein
CCG	cce_4153	unknown	hypothetical protein
CCG	cce_4154	unknown	hypothetical protein
LRG	cce_4157	unknown	hypothetical protein
LRG	cce_4161	unknown	hypothetical protein
LRG	cce_4162	unknown	hypothetical protein
CCG	cce_4166	unknown	hypothetical protein
CCG	cce_4170	unknown	hypothetical protein
CCG	cce_4202	unknown	putative Hybrid cluster protein
CCG	cce_4203	unknown	putative YrdC-like RNA-binding protein
CCG	cce_4205	unknown	hypothetical protein
LRG	cce_4206	unknown	hypothetical protein
CCG	cce_4233	unknown	hypothetical protein
LRG	cce_4261	unknown	putative addiction module toxin, Txe/YoeB
LRG	cce_4274	unknown	hypothetical protein
LRG	cce_4286	unknown	hypothetical protein
LRG	cce_4294	unknown	hypothetical protein
LRG	cce_4301	unknown	hypothetical protein
LRG	cce_4306	unknown	hypothetical protein
LRG	cce_4327	unknown	hypothetical protein
LRG	cce_4335	unknown	hypothetical protein
CCG	cce_4337	unknown	hypothetical protein
LRG	cce_4351	unknown	putative BioY protein
LRG	cce_4364	unknown	hypothetical protein
CCG	cce_4372	unknown	hypothetical protein
LRG	cce_4380	unknown	putative Cl- channel, voltage gated
LRG	cce_4393	unknown	hypothetical protein			1
CCG	cce_4431	unknown	hypothetical protein
LRG	cce_4445	unknown	hypothetical protein
CCG	cce_4459	unknown	hypothetical protein
CCG	cce_4462	unknown	hypothetical protein
LRG	cce_4490	unknown	hypothetical protein
LRG	cce_4495	unknown	hypothetical protein
LRG	cce_4501	unknown	hypothetical protein
LRG	cce_4505	unknown	hypothetical protein
CCG	cce_4506	unknown	hypothetical protein
CCG	cce_4509	unknown	hypothetical protein
LRG	cce_4516	unknown	hypothetical protein
LRG	cce_4517	unknown	WD40-like beta-propeller protein
LRG	cce_4536	unknown	hypothetical protein
LRG	cce_4538	unknown	hypothetical protein
CCG	cce_4554	unknown	hypothetical protein
LRG	cce_4556	unknown	hypothetical protein
LRG	cce_4566	unknown	hypothetical protein
LRG	cce_4570	unknown	DUF423-containing protein
CCG	cce_4572	unknown	hypothetical protein
CCG	cce_4599	unknown	putative cytochrome oxidase assembly
LRG	cce_4602	unknown	putative protein PspA/IM30
CCG	cce_4604	unknown	putative Nucleotidyltransferase/Poly(A) polymerase
CCG	cce_4605	unknown	hypothetical protein
LRG	cce_4607	unknown	hypothetical protein
LRG	cce_4667	unknown	hypothetical protein
CCG	cce_4680	unknown	photosystem II protein Z
CCG	cce_4688	unknown	hypothetical protein
LRG	cce_4696	unknown	hypothetical protein
LRG	cce_4700	unknown	hypothetical protein
CCG	cce_4702	unknown	probable ferrous iron transport protein A	LRG	cce_4810	unknown	hypothetical protein	LRG	cce_4810	unknown	hypothetical protein	LRG	cce_4810	unknown	hypothetical protein	LRG	cce_4810	unknown	hypothetical protein	LRG	cce_4810	unknown	hypothetical protein	LRG	cce_4810	unknown	hypothetical protein	LRG	cce_4810	unknown	hypothetical protein	LRG	cce_4810	unknown	hypothetical protein	LRG	cce_4810	unknown	hypothetical protein	LRG	cce_4810	unknown	hypothetical protein	LRG	cce_4810	unknown	hypothetical protein	LRG	cce_4810
CCG	cce_4703	unknown	hypothetical protein	LRG	cce_4840	unknown	hypothetical protein	LRG	cce_4840	unknown	hypothetical protein	LRG	cce_4840	unknown	hypothetical protein	LRG	cce_4840	unknown	hypothetical protein	LRG	cce_4840	unknown	hypothetical protein	LRG	cce_4840	unknown	hypothetical protein	LRG	cce_4840	unknown	hypothetical protein	LRG	cce_4840	unknown	hypothetical protein	LRG	cce_4840	unknown	hypothetical protein	LRG	cce_4840	unknown	hypothetical protein	LRG	cce_4840	unknown	hypothetical protein	LRG	cce_4840
LRG	cce_4705	unknown	hypothetical protein	LRG	cce_4846	Transport and binding proteins: Cations and iron carrying compounds	putative ferrous iron transport protein	LRG	cce_4846	Transport and binding proteins: Cations and iron carrying compounds	putative ferrous iron transport protein	LRG	cce_4846	Transport and binding proteins: Cations and iron carrying compounds	putative ferrous iron transport protein	LRG	cce_4846	Transport and binding proteins: Cations and iron carrying compounds	putative ferrous iron transport protein	LRG	cce_4846	Transport and binding proteins: Cations and iron carrying compounds	putative ferrous iron transport protein	LRG	cce_4846	Transport and binding proteins: Cations and iron carrying compounds	putative ferrous iron transport protein	LRG	cce_4846	Transport and binding proteins: Cations and iron carrying compounds	putative ferrous iron transport protein	LRG	cce_4846	Transport and binding proteins: Cations and iron carrying compounds	putative ferrous iron transport protein	LRG	cce_4846	Transport and binding proteins: Cations and iron carrying compounds	putative ferrous iron transport protein	LRG	cce_4846	Transport and binding proteins: Cations and iron carrying compounds	putative ferrous iron transport protein	LRG	cce_4846	Transport and binding proteins: Cations and iron carrying compounds	putative ferrous iron transport protein	LRG	cce_4846
CCG	cce_4707	unknown	hypothetical protein	LRG	cce_4848	unknown	hypothetical protein; contains a cobalamin (vitamin B12) biosynthesis domain, cobW domain	LRG	cce_4848	unknown	hypothetical protein; contains a cobalamin (vitamin B12) biosynthesis domain, cobW domain	LRG	cce_4848	unknown	hypothetical protein; contains a cobalamin (vitamin B12) biosynthesis domain, cobW domain	LRG	cce_4848	unknown	hypothetical protein; contains a cobalamin (vitamin B12) biosynthesis domain, cobW domain	LRG	cce_4848	unknown	hypothetical protein; contains a cobalamin (vitamin B12) biosynthesis domain, cobW domain	LRG	cce_4848	unknown	hypothetical protein; contains a cobalamin (vitamin B12) biosynthesis domain, cobW domain	LRG	cce_4848	unknown	hypothetical protein; contains a cobalamin (vitamin B12) biosynthesis domain, cobW domain	LRG	cce_4848	unknown	hypothetical protein; contains a cobalamin (vitamin B12) biosynthesis domain, cobW domain	LRG	cce_4848	unknown	hypothetical protein; contains a cobalamin (vitamin B12) biosynthesis domain, cobW domain	LRG	cce_4848	unknown	hypothetical protein; contains a cobalamin (vitamin B12) biosynthesis domain, cobW domain	LRG	cce_4848	unknown	hypothetical protein; contains a cobalamin (vitamin B12) biosynthesis domain, cobW domain	LRG	cce_4848
LRG	cce_4712	unknown	hypothetical protein	LRG	cce_4856	unknown	hypothetical protein	LRG	cce_4856	unknown	hypothetical protein	LRG	cce_4856	unknown	hypothetical protein	LRG	cce_4856	unknown	hypothetical protein	LRG	cce_4856	unknown	hypothetical protein	LRG	cce_4856	unknown	hypothetical protein	LRG	cce_4856	unknown	hypothetical protein	LRG	cce_4856	unknown	hypothetical protein	LRG	cce_4856	unknown	hypothetical protein	LRG	cce_4856	unknown	hypothetical protein	LRG	cce_4856	unknown	hypothetical protein	LRG	cce_4856
LRG	cce_4713	unknown	hypothetical protein	LRG	cce_4858	unknown	WD40-like beta-propeller protein	LRG	cce_4858	unknown	WD40-like beta-propeller protein	LRG	cce_4858	unknown	WD40-like beta-propeller protein	LRG	cce_4858	unknown	WD40-like beta-propeller protein	LRG	cce_4858	unknown	WD40-like beta-propeller protein	LRG	cce_4858	unknown	WD40-like beta-propeller protein	LRG	cce_4858	unknown	WD40-like beta-propeller protein	LRG	cce_4858	unknown	WD40-like beta-propeller protein	LRG	cce_4858	unknown	WD40-like beta-propeller protein	LRG	cce_4858	unknown	WD40-like beta-propeller protein	LRG	cce_4858	unknown	WD40-like beta-propeller protein	LRG	cce_4858
CCG	cce_4730	unknown	hypothetical protein	CCG	cce_4884	Translation: Nucleoproteins	chromosome partitioning protein, ParB family	CCG	cce_4884	Translation: Nucleoproteins	chromosome partitioning protein, ParB family	CCG	cce_4884	Translation: Nucleoproteins	chromosome partitioning protein, ParB family	CCG	cce_4884	Translation: Nucleoproteins	chromosome partitioning protein, ParB family	CCG	cce_4884	Translation: Nucleoproteins	chromosome partitioning protein, ParB family	CCG	cce_4884	Translation: Nucleoproteins	chromosome partitioning protein, ParB family	CCG	cce_4884	Translation: Nucleoproteins	chromosome partitioning protein, ParB family	CCG	cce_4884	Translation: Nucleoproteins	chromosome partitioning protein, ParB family	CCG	cce_4884	Translation: Nucleoproteins	chromosome partitioning protein, ParB family	CCG	cce_4884	Translation: Nucleoproteins	chromosome partitioning protein, ParB family	CCG	cce_4884	Translation: Nucleoproteins	chromosome partitioning protein, ParB family	CCG	cce_4884
CCG	cce_4732	unknown	DUF839-containing protein	CCG	cce_4886	unknown	hypothetical protein	CCG	cce_4886	unknown	hypothetical protein	CCG	cce_4886	unknown	hypothetical protein	CCG	cce_4886	unknown	hypothetical protein	CCG	cce_4886	unknown	hypothetical protein	CCG	cce_4886	unknown	hypothetical protein	CCG	cce_4886	unknown	hypothetical protein	CCG	cce_4886	unknown	hypothetical protein	CCG	cce_4886	unknown	hypothetical protein	CCG	cce_4886	unknown	hypothetical protein	CCG	cce_4886	unknown	hypothetical protein	CCG	cce_4886
CCG	cce_4740	unknown	hypothetical protein	LRG	cce_4887	unknown	hypothetical protein	LRG	cce_4887	unknown	hypothetical protein	LRG	cce_4887	unknown	hypothetical protein	LRG	cce_4887	unknown	hypothetical protein	LRG	cce_4887	unknown	hypothetical protein	LRG	cce_4887	unknown	hypothetical protein	LRG	cce_4887	unknown	hypothetical protein	LRG	cce_4887	unknown	hypothetical protein	LRG	cce_4887	unknown	hypothetical protein	LRG	cce_4887	unknown	hypothetical protein	LRG	cce_4887	unknown	hypothetical protein	LRG	cce_4887
LRG	cce_4741	unknown	hypothetical protein	CCG	cce_4890	unknown	hypothetical protein	CCG	cce_4890	unknown	hypothetical protein	CCG	cce_4890	unknown	hypothetical protein	CCG	cce_4890	unknown	hypothetical protein	CCG	cce_4890	unknown	hypothetical protein	CCG	cce_4890	unknown	hypothetical protein	CCG	cce_4890	unknown	hypothetical protein	CCG	cce_4890	unknown	hypothetical protein	CCG	cce_4890	unknown	hypothetical protein	CCG	cce_4890	unknown	hypothetical protein	CCG	cce_4890	unknown	hypothetical protein	CCG	cce_4890
CCG	cce_4744	unknown	hypothetical protein	CCG	cce_4907	unknown	hypothetical protein	CCG	cce_4907	unknown	hypothetical protein	CCG	cce_4907	unknown	hypothetical protein	CCG	cce_4907	unknown	hypothetical protein	CCG	cce_4907	unknown	hypothetical protein	CCG	cce_4907	unknown	hypothetical protein	CCG	cce_4907	unknown	hypothetical protein	CCG	cce_4907	unknown	hypothetical protein	CCG	cce_4907	unknown	hypothetical protein	CCG	cce_4907	unknown	hypothetical protein	CCG	cce_4907	unknown	hypothetical protein	CCG	cce_4907
CCG	cce_4746	unknown	putative type II restriction enzyme HgiDI	LRG	cce_4911	unknown	UPF0061-containing protein	LRG	cce_4911	unknown	UPF0061-containing protein	LRG	cce_4911	unknown	UPF0061-containing protein	LRG	cce_4911	unknown	UPF0061-containing protein	LRG	cce_4911	unknown	UPF0061-containing protein	LRG	cce_4911	unknown	UPF0061-containing protein	LRG	cce_4911	unknown	UPF0061-containing protein	LRG	cce_4911	unknown	UPF0061-containing protein	LRG	cce_4911	unknown	UPF0061-containing protein	LRG	cce_4911	unknown	UPF0061-containing protein	LRG	cce_4911	unknown	UPF0061-containing protein	LRG	cce_4911
LRG	cce_4755	unknown	hypothetical protein	LRG	cce_4912	unknown	hypothetical protein	LRG	cce_4912	unknown	hypothetical protein	LRG	cce_4912	unknown	hypothetical protein	LRG	cce_4912	unknown	hypothetical protein	LRG	cce_4912	unknown	hypothetical protein	LRG	cce_4912	unknown	hypothetical protein	LRG	cce_4912	unknown	hypothetical protein	LRG	cce_4912	unknown	hypothetical protein	LRG	cce_4912	unknown	hypothetical protein	LRG	cce_4912	unknown	hypothetical protein	LRG	cce_4912	unknown	hypothetical protein	LRG	cce_4912
LRG	cce_4762	unknown	hypothetical protein	LRG	cce_4927	unknown	carotenoid oxygenase	LRG	cce_4927	unknown	carotenoid oxygenase	LRG	cce_4927	unknown	carotenoid oxygenase	LRG	cce_4927	unknown	carotenoid oxygenase	LRG	cce_4927	unknown	carotenoid oxygenase	LRG	cce_4927	unknown	carotenoid oxygenase	LRG	cce_4927	unknown	carotenoid oxygenase	LRG	cce_4927	unknown	carotenoid oxygenase	LRG	cce_4927	unknown	carotenoid oxygenase	LRG	cce_4927	unknown	carotenoid oxygenase	LRG	cce_4927	unknown	carotenoid oxygenase	LRG	cce_4927
LRG	cce_4766	unknown	hypothetical protein	CCG	cce_4943	unknown	hypothetical protein	CCG	cce_4943	unknown	hypothetical protein	CCG	cce_4943	unknown	hypothetical protein	CCG	cce_4943	unknown	hypothetical protein	CCG	cce_4943	unknown	hypothetical protein	CCG	cce_4943	unknown	hypothetical protein	CCG	cce_4943	unknown	hypothetical protein	CCG	cce_4943	unknown	hypothetical protein	CCG	cce_4943	unknown	hypothetical protein	CCG	cce_4943	unknown	hypothetical protein	CCG	cce_4943	unknown	hypothetical protein	CCG	cce_4943
LRG	cce_4810	unknown	hypothetical protein	LRG	cce_4949	unknown	hypothetical protein	LRG	cce_4949	unknown	hypothetical protein	LRG	cce_4949	unknown	hypothetical protein	LRG	cce_4949	unknown	hypothetical protein	LRG	cce_4949	unknown	hypothetical protein	LRG	cce_4949	unknown	hypothetical protein	LRG	cce_4949	unknown	hypothetical protein	LRG	cce_4949	unknown	hypothetical protein	LRG	cce_4949	unknown	hypothetical protein	LRG	cce_4949	unknown	hypothetical protein	LRG	cce_4949	unknown	hypothetical protein	LRG	cce_4949
LRG	cce_4840	unknown	hypothetical protein	LRG	cce_4954	unknown	hypothetical protein	LRG	cce_4954	unknown	hypothetical protein	LRG	cce_4954	unknown	hypothetical protein	LRG	cce_4954	unknown	hypothetical protein	LRG	cce_4954	unknown	hypothetical protein	LRG	cce_4954	unknown	hypothetical protein	LRG	cce_4954	unknown	hypothetical protein	LRG	cce_4954	unknown	hypothetical protein	LRG	cce_4954	unknown	hypothetical protein	LRG	cce_4954	unknown	hypothetical protein	LRG	cce_4954	unknown	hypothetical protein	LRG	cce_4954
LRG	cce_4848	unknown	hypothetical protein; contains a cobalamin (vitamin B12) biosynthesis domain, cobW domain	LRG	cce_4960	unknown	hypothetical protein	LRG	cce_4960	unknown	hypothetical protein	LRG	cce_4960	unknown	hypothetical protein	LRG	cce_4960	unknown	hypothetical protein	LRG	cce_4960	unknown	hypothetical protein	LRG	cce_4960	unknown	hypothetical protein	LRG	cce_4960	unknown	hypothetical protein	LRG	cce_4960	unknown	hypothetical protein	LRG	cce_4960	unknown	hypothetical protein	LRG	cce_4960	unknown	hypothetical protein	LRG	cce_4960	unknown	hypothetical protein	LRG	cce_4960
LRG	cce_4856	unknown	hypothetical protein	LRG	cce_4985	unknown	hypothetical protein	LRG	cce_4985	unknown	hypothetical protein	LRG	cce_4985	unknown	hypothetical protein	LRG	cce_4985	unknown	hypothetical protein	LRG	cce_4985	unknown	hypothetical protein	LRG	cce_4985	unknown	hypothetical protein	LRG	cce_4985	unknown	hypothetical protein	LRG	cce_4985	unknown	hypothetical protein	LRG	cce_4985	unknown	hypothetical protein	LRG	cce_4985	unknown	hypothetical protein	LRG	cce_4985	unknown	hypothetical protein	LRG	cce_4985
LRG	cce_4858	unknown	WD40-like beta-propeller protein	LRG	cce_4995	unknown	hypothetical protein	LRG	cce_4995	unknown	hypothetical protein	LRG	cce_4995	unknown	hypothetical protein	LRG	cce_4995	unknown	hypothetical protein	LRG	cce_4995	unknown	hypothetical protein	LRG	cce_4995	unknown	hypothetical protein	LRG	cce_4995	unknown	hypothetical protein	LRG	cce_4995	unknown	hypothetical protein	LRG	cce_4995	unknown	hypothetical protein	LRG	cce_4995	unknown	hypothetical protein	LRG	cce_4995	unknown	hypothetical protein	LRG	cce_4995
CCG	cce_4886	unknown	hypothetical protein	LRG	cce_4997	unknown	UPF0175-containing protein	LRG	cce_4997	unknown	UPF0175-containing protein	LRG	cce_4997	unknown	UPF0175-containing protein	LRG	cce_4997	unknown	UPF0175-containing protein	LRG	cce_4997	unknown	UPF0175-containing protein	LRG	cce_4997	unknown	UPF0175-containing protein	LRG	cce_4997	unknown	UPF0175-containing protein	LRG	cce_4997	unknown	UPF0175-containing protein	LRG	cce_4997	unknown	UPF0175-containing protein	LRG	cce_4997	unknown	UPF0175-containing protein	LRG	cce_4997	unknown	UPF0175-containing protein	LRG	cce_4997
LRG	cce_4887	unknown	hypothetical protein	CCG	cce_5021	Cell envelope: Membranes, lipoproteins, and porins	hypothetical protein; contains a peptidase M23B	CCG	cce_5021	Cell envelope: Membranes, lipoproteins, and porins	hypothetical protein; contains a peptidase M23B	CCG	cce_5021	Cell envelope: Membranes, lipoproteins, and porins	hypothetical protein; contains a peptidase M23B	CCG	cce_5021	Cell envelope: Membranes, lipoproteins, and porins	hypothetical protein; contains a peptidase M23B	CCG	cce_5021	Cell envelope: Membranes, lipoproteins, and porins	hypothetical protein; contains a peptidase M23B	CCG	cce_5021	Cell envelope: Membranes, lipoproteins, and porins	hypothetical protein; contains a peptidase M23B	CCG	cce_5021	Cell envelope: Membranes, lipoproteins, and porins	hypothetical protein; contains a peptidase M23B	CCG	cce_5021	Cell envelope: Membranes, lipoproteins, and porins	hypothetical protein; contains a peptidase M23B	CCG	cce_5021	Cell envelope: Membranes, lipoproteins, and porins	hypothetical protein; contains a peptidase M23B	CCG	cce_5021	Cell envelope: Membranes, lipoproteins, and porins	hypothetical protein; contains a peptidase M23B	CCG	cce_5021	Cell envelope: Membranes, lipoproteins, and porins	hypothetical protein; contains a peptidase M23B	CCG	cce_5021
CCG	cce_4890	unknown	hypothetical protein	LRG	cce_5031	unknown	putative HAD-superfamily hydrolase, subfamily IA, variant 3	LRG	cce_5031	unknown	putative HAD-superfamily hydrolase, subfamily IA, variant 3	LRG	cce_5031	unknown	putative HAD-superfamily hydrolase, subfamily IA, variant 3	LRG	cce_5031	unknown	putative HAD-superfamily hydrolase, subfamily IA, variant 3	LRG	cce_5031	unknown	putative HAD-superfamily hydrolase, subfamily IA, variant 3	LRG	cce_5031	unknown	putative HAD-superfamily hydrolase, subfamily IA, variant 3	LRG	cce_5031	unknown	putative HAD-superfamily hydrolase, subfamily IA, variant 3	LRG	cce_5031	unknown	putative HAD-superfamily hydrolase, subfamily IA, variant 3	LRG	cce_5031	unknown	putative HAD-superfamily hydrolase, subfamily IA, variant 3	LRG	cce_5031	unknown	putative HAD-superfamily hydrolase, subfamily IA, variant 3	LRG	cce_5031	unknown	putative HAD-superfamily hydrolase, subfamily IA, variant 3	LRG	cce_5031
CCG	cce_4907	unknown	hypothetical protein	LRG	cce_5035	DNA replication, restriction, modification, recombination, and repair: DNA replication, restriction, modification, recombination, and repair	exodeoxyribonuclease VII large subunit; xseA	LRG	cce_5035	DNA replication, restriction, modification, recombination, and repair: DNA replication, restriction, modification, recombination, and repair	exodeoxyribonuclease VII large subunit; xseA	LRG	cce_5035	DNA replication, restriction, modification, recombination, and repair: DNA replication, restriction, modification, recombination, and repair	exodeoxyribonuclease VII large subunit; xseA	LRG	cce_5035	DNA replication, restriction, modification, recombination, and repair: DNA replication, restriction, modification, recombination, and repair	exodeoxyribonuclease VII large subunit; xseA	LRG	cce_5035	DNA replication, restriction, modification, recombination, and repair: DNA replication, restriction, modification, recombination, and repair	exodeoxyribonuclease VII large subunit; xseA	LRG	cce_5035	DNA replication, restriction, modification, recombination, and repair: DNA replication, restriction, modification, recombination, and repair	exodeoxyribonuclease VII large subunit; xseA	LRG	cce_5035	DNA replication, restriction, modification, recombination, and repair: DNA replication, restriction, modification, recombination, and repair	exodeoxyribonuclease VII large subunit; xseA	LRG	cce_5035	DNA replication, restriction, modification, recombination, and repair: DNA replication, restriction, modification, recombination, and repair	exodeoxyribonuclease VII large subunit; xseA	LRG	cce_5035	DNA replication, restriction, modification, recombination, and repair: DNA replication, restriction, modification, recombination, and repair	exodeoxyribonuclease VII large subunit; xseA	LRG	cce_5035	DNA replication, restriction, modification, recombination, and repair: DNA replication, restriction, modification, recombination, and repair	exodeoxyribonuclease VII large subunit; xseA	LRG	cce_5035	DNA replication, restriction, modification, recombination, and repair: DNA replication, restriction, modification, recombination, and repair	exodeoxyribonuclease VII large subunit; xseA	LRG	cce_5035
LRG	cce_4911	unknown	UPF0061-containing protein	LRG	cce_5037	Other categories: Other	probable HicB protein; hicB	LRG	cce_5037	Other categories: Other	probable HicB protein; hicB	LRG	cce_5037	Other categories: Other	probable HicB protein; hicB	LRG	cce_5037	Other categories: Other	probable HicB protein; hicB	LRG	cce_5037	Other categories: Other	probable HicB protein; hicB	LRG	cce_5037	Other categories: Other	probable HicB protein; hicB	LRG	cce_5037	Other categories: Other	probable HicB protein; hicB	LRG	cce_5037	Other categories: Other	probable HicB protein; hicB	LRG	cce_5037	Other categories: Other	probable HicB protein; hicB	LRG	cce_5037	Other categories: Other	probable HicB protein; hicB	LRG	cce_5037	Other categories: Other	probable HicB protein; hicB	LRG	cce_5037
LRG	cce_4912	unknown	hypothetical protein	CCG	cce_5039	Other categories: Transposon-related functions	integrase/recombinase	CCG	cce_5039	Other categories: Transposon-related functions	integrase/recombinase	CCG	cce_5039	Other categories: Transposon-related functions	integrase/recombinase	CCG	cce_5039	Other categories: Transposon-related functions	integrase/recombinase	CCG	cce_5039	Other categories: Transposon-related functions	integrase/recombinase	CCG	cce_5039	Other categories: Transposon-related functions	integrase/recombinase	CCG	cce_5039	Other categories: Transposon-related functions	integrase/recombinase	CCG	cce_5039	Other categories: Transposon-related functions	integrase/recombinase	CCG	cce_5039	Other categories: Transposon-related functions	integrase/recombinase	CCG	cce_5039	Other categories: Transposon-related functions	integrase/recombinase	CCG	cce_5039	Other categories: Transposon-related functions	integrase/recombinase	CCG	cce_5039
LRG	cce_4927	unknown	carotenoid oxygenase	LRG	cce_5042	Purines, pyrimidines, nucleosides, and nucleotides: Purine ribonucleotide biosynthesis	hypothetical protein; contains a CHASE2 extracellular sensory domain	LRG	cce_5042	Purines, pyrimidines, nucleosides, and nucleotides: Purine ribonucleotide biosynthesis	hypothetical protein; contains a CHASE2 extracellular sensory domain	LRG	cce_5042	Purines, pyrimidines, nucleosides, and nucleotides: Purine ribonucleotide biosynthesis	hypothetical protein; contains a CHASE2 extracellular sensory domain	LRG	cce_5042	Purines, pyrimidines, nucleosides, and nucleotides: Purine ribonucleotide biosynthesis	hypothetical protein; contains a CHASE2 extracellular sensory domain	LRG	cce_5042	Purines, pyrimidines, nucleosides, and nucleotides: Purine ribonucleotide biosynthesis	hypothetical protein; contains a CHASE2 extracellular sensory domain	LRG	cce_5042	Purines, pyrimidines, nucleosides, and nucleotides: Purine ribonucleotide biosynthesis	hypothetical protein; contains a CHASE2 extracellular sensory domain	LRG	cce_5042	Purines, pyrimidines, nucleosides, and nucleotides: Purine ribonucleotide biosynthesis	hypothetical protein; contains a CHASE2 extracellular sensory domain	LRG	cce_5042	Purines, pyrimidines, nucleosides, and nucleotides: Purine ribonucleotide biosynthesis	hypothetical protein; contains a CHASE2 extracellular sensory domain	LRG	cce_5042	Purines, pyrimidines, nucleosides, and nucleotides: Purine ribonucleotide biosynthesis	hypothetical protein; contains a CHASE2 extracellular sensory domain	LRG	cce_5042	Purines, pyrimidines, nucleosides, and nucleotides: Purine ribonucleotide biosynthesis	hypothetical protein; contains a CHASE2 extracellular sensory domain	LRG	cce_5042	Purines, pyrimidines, nucleosides, and nucleotides: Purine ribonucleotide biosynthesis	hypothetical protein; contains a CHASE2 extracellular sensory domain	LRG	cce_5042
CCG	cce_4943	unknown	hypothetical protein	LRG	cce_5047	unknown	hypothetical protein; contains a bacterial surface antigen (D15) and Polypeptide-transport-associated, ShlB-type domain	LRG	cce_5047	unknown	hypothetical protein; contains a bacterial surface antigen (D15) and Polypeptide-transport-associated, ShlB-type domain	LRG	cce_5047	unknown	hypothetical protein; contains a bacterial surface antigen (D15) and Polypeptide-transport-associated, ShlB-type domain	LRG	cce_5047	unknown	hypothetical protein; contains a bacterial surface antigen (D15) and Polypeptide-transport-associated, ShlB-type domain	LRG	cce_5047	unknown	hypothetical protein; contains a bacterial surface antigen (D15) and Polypeptide-transport-associated, ShlB-type domain	LRG	cce_5047	unknown	hypothetical protein; contains a bacterial surface antigen (D15) and Polypeptide-transport-associated, ShlB-type domain	LRG	cce_5047	unknown	hypothetical protein; contains a bacterial surface antigen (D15) and Polypeptide-transport-associated, ShlB-type domain	LRG	cce_5047	unknown	hypothetical protein; contains a bacterial surface antigen (D15) and Polypeptide-transport-associated, ShlB-type domain	LRG	cce_5047	unknown	hypothetical protein; contains a bacterial surface antigen (D15) and Polypeptide-transport-associated, ShlB-type domain	LRG	cce_5047	unknown	hypothetical protein; contains a bacterial surface antigen (D15) and Polypeptide-transport-associated, ShlB-type domain	LRG	cce_5047	unknown	hypothetical protein; contains a bacterial surface antigen (D15) and Polypeptide-transport-associated, ShlB-type domain	LRG	cce_5047
LRG	cce_4949	unknown	hypothetical protein	LRG	cce_5049	unknown	hypothetical protein	LRG	cce_5049	unknown	hypothetical protein	LRG	cce_5049	unknown	hypothetical protein	LRG	cce_5049	unknown	hypothetical protein	LRG	cce_5049	unknown	hypothetical protein	LRG	cce_5049	unknown	hypothetical protein	LRG	cce_5049	unknown	hypothetical protein	LRG	cce_5049	unknown	hypothetical protein	LRG	cce_5049	unknown	hypothetical protein	LRG	cce_5049	unknown	hypothetical protein	LRG	cce_5049	unknown	hypothetical protein	LRG	cce_5049
LRG	cce_4954	unknown	hypothetical protein	LRG	cce_5056	unknown	hypothetical protein	LRG	cce_5056	unknown	hypothetical protein	LRG	cce_5056	unknown	hypothetical protein	LRG	cce_5056	unknown	hypothetical protein	LRG	cce_5056	unknown	hypothetical protein	LRG	cce_5056	unknown	hypothetical protein	LRG	cce_5056	unknown	hypothetical protein	LRG	cce_5056	unknown	hypothetical protein	LRG	cce_5056	unknown	hypothetical protein	LRG	cce_5056	unknown	hypothetical protein	LRG	cce_5056	unknown	hypothetical protein	LRG	cce_5056
LRG	cce_4960	unknown	hypothetical protein	LRG	cce_5088	Regulatory functions: Regulatory functions	transcriptional Regulator, AraC family	LRG	cce_5088	Regulatory functions: Regulatory functions	transcriptional Regulator, AraC family	LRG	cce_5088	Regulatory functions: Regulatory functions	transcriptional Regulator, AraC family	LRG	cce_5088	Regulatory functions: Regulatory functions	transcriptional Regulator, AraC family	LRG	cce_5088	Regulatory functions: Regulatory functions	transcriptional Regulator, AraC family	LRG	cce_5088	Regulatory functions: Regulatory functions	transcriptional Regulator, AraC family	LRG	cce_5088	Regulatory functions: Regulatory functions	transcriptional Regulator, AraC family	LRG	cce_5088	Regulatory functions: Regulatory functions	transcriptional Regulator, AraC family	LRG	cce_5088	Regulatory functions: Regulatory functions	transcriptional Regulator, AraC family	LRG	cce_5088	Regulatory functions: Regulatory functions	transcriptional Regulator, AraC family	LRG	cce_5088	Regulatory functions: Regulatory functions	transcriptional Regulator, AraC family	LRG	cce_5088
LRG	cce_4985	unknown	hypothetical protein	LRG	cce_5124	unknown	hypothetical protein	LRG	cce_5124	unknown	hypothetical protein	LRG	cce_5124	unknown	hypothetical protein	LRG	cce_5124	unknown	hypothetical protein	LRG	cce_5124	unknown	hypothetical protein	LRG	cce_5124	unknown	hypothetical protein	LRG	cce_5124	unknown	hypothetical protein	LRG	cce_5124	unknown	hypothetical protein	LRG	cce_5124	unknown	hypothetical protein	LRG	cce_5124	unknown	hypothetical protein	LRG	cce_5124	unknown	hypothetical protein	LRG	cce_5124
LRG	cce_4995	unknown	hypothetical protein	CCG	cce_5143	unknown	hypothetical protein; contains low-density lipoprotein receptor YWTD repeat domains	CCG	cce_5143	unknown	hypothetical protein; contains low-density lipoprotein receptor YWTD repeat domains	CCG	cce_5143	unknown	hypothetical protein; contains low-density lipoprotein receptor YWTD repeat domains	CCG	cce_5143	unknown	hypothetical protein; contains low-density lipoprotein receptor YWTD repeat domains	CCG	cce_5143	unknown	hypothetical protein; contains low-density lipoprotein receptor YWTD repeat domains	CCG	cce_5143	unknown	hypothetical protein; contains low-density lipoprotein receptor YWTD repeat domains	CCG	cce_5143	unknown	hypothetical protein; contains low-density lipoprotein receptor YWTD repeat domains	CCG	cce_5143	unknown	hypothetical protein; contains low-density lipoprotein receptor YWTD repeat domains	CCG	cce_5143	unknown	hypothetical protein; contains low-density lipoprotein receptor YWTD repeat domains	CCG	cce_5143	unknown	hypothetical protein; contains low-density lipoprotein receptor YWTD repeat domains	CCG	cce_5143	unknown	hypothetical protein; contains low-density lipoprotein receptor YWTD repeat domains	CCG	cce_5143
LRG	cce_4997	unknown	UPF0175-containing protein	LRG	cce_5152	unknown	putative AAA ATPase, possibly membrane bound	LRG	cce_5152	unknown	putative AAA ATPase, possibly membrane bound	LRG	cce_5152	unknown	putative AAA ATPase, possibly membrane bound	LRG	cce_5152	unknown	putative AAA ATPase, possibly membrane bound	LRG	cce_5152	unknown	putative AAA ATPase, possibly membrane bound	LRG	cce_5152	unknown	putative AAA ATPase, possibly membrane bound	LRG	cce_5152	unknown	putative AAA ATPase, possibly membrane bound	LRG	cce_5152	unknown	putative AAA ATPase, possibly membrane bound	LRG	cce_5152	unknown	putative AAA ATPase, possibly membrane bound	LRG	cce_5152	unknown	putative AAA ATPase, possibly membrane bound	LRG	cce_5152	unknown	putative AAA ATPase, possibly membrane bound	LRG	cce_5152
LRG	cce_5031	unknown	putative HAD-superfamily hydrolase, subfamily IA, variant 3	CCG	cce_5154	unknown	hypothetical protein	CCG	cce_5154	unknown	hypothetical protein	CCG	cce_5154	unknown	hypothetical protein	CCG	cce_5154	unknown	hypothetical protein	CCG	cce_5154	unknown	hypothetical protein	CCG	cce_5154	unknown	hypothetical protein	CCG	cce_5154	unknown	hypothetical protein	CCG	cce_5154	unknown	hypothetical protein	CCG	cce_5154	unknown	hypothetical protein	CCG	cce_5154	unknown	hypothetical protein	CCG	cce_5154	unknown	hypothetical protein	CCG	cce_5154
LRG	cce_5047	unknown	hypothetical protein; contains a bacterial surface antigen (D15) and Polypeptide-transport-associated, ShlB-type domain	LRG	cce_5163	unknown	hypothetical protein	LRG	cce_5163	unknown	hypothetical protein	LRG	cce_5163	unknown	hypothetical protein	LRG	cce_5163	unknown	hypothetical protein	LRG	cce_5163	unknown	hypothetical protein	LRG	cce_5163	unknown	hypothetical protein	LRG	cce_5163	unknown	hypothetical protein	LRG	cce_5163	unknown	hypothetical protein	LRG	cce_5163	unknown	hypothetical protein	LRG	cce_5163	unknown	hypothetical protein	LRG	cce_5163	unknown	hypothetical protein	LRG	cce_5163
LRG	cce_5049	unknown	hypothetical protein	LRG	cce_5172	unknown	unknown; contains a Cyclic nucleotide-binding domain	LRG	cce_5172	unknown	unknown; contains a Cyclic nucleotide-binding domain	LRG	cce_5172	unknown	unknown; contains a Cyclic nucleotide-binding domain	LRG	cce_5172	unknown	unknown; contains a Cyclic nucleotide-binding domain	LRG	cce_5172	unknown	unknown; contains a Cyclic nucleotide-binding domain	LRG	cce_5172	unknown	unknown; contains a Cyclic nucleotide-binding domain	LRG	cce_5172	unknown	unknown; contains a Cyclic nucleotide-binding domain	LRG	cce_5172	unknown	unknown; contains a Cyclic nucleotide-binding domain	LRG	cce_5172	unknown	unknown; contains a Cyclic nucleotide-binding domain	LRG	cce_5172	unknown	unknown; contains a Cyclic nucleotide-binding domain	LRG	cce_5172	unknown	unknown; contains a Cyclic nucleotide-binding domain	LRG	cce_5172
LRG	cce_5056	unknown	hypothetical protein	LRG	cce_5174	Central intermediary metabolism: Phosphorus compounds	polyphosphate kinase; ppk2	LRG	cce_5174	Central intermediary metabolism: Phosphorus compounds	polyphosphate kinase; ppk2	LRG	cce_5174	Central intermediary metabolism: Phosphorus compounds	polyphosphate kinase; ppk2	LRG	cce_5174	Central intermediary metabolism: Phosphorus compounds	polyphosphate kinase; ppk2	LRG	cce_5174	Central intermediary metabolism: Phosphorus compounds	polyphosphate kinase; ppk2	LRG	cce_5174	Central intermediary metabolism: Phosphorus compounds	polyphosphate kinase; ppk2	LRG	cce_5174	Central intermediary metabolism: Phosphorus compounds	polyphosphate kinase; ppk2	LRG	cce_5174	Central intermediary metabolism: Phosphorus compounds	polyphosphate kinase; ppk2	LRG	cce_5174	Central intermediary metabolism: Phosphorus compounds	polyphosphate kinase; ppk2	LRG	cce_5174	Central intermediary metabolism: Phosphorus compounds	polyphosphate kinase; ppk2	LRG	cce_5174	Central intermediary metabolism: Phosphorus compounds	polyphosphate kinase; ppk2	LRG	cce_5174
LRG	cce_5124	unknown	hypothetical protein	LRG	cce_5176	Energy metabolism: Glycolysis	phosphoglycerate mutase	LRG	cce_5176	Energy metabolism: Glycolysis	phosphoglycerate mutase	LRG	cce_5176	Energy metabolism: Glycolysis	phosphoglycerate mutase	LRG	cce_5176	Energy metabolism: Glycolysis	phosphoglycerate mutase	LRG	cce_5176	Energy metabolism: Glycolysis	phosphoglycerate mutase	LRG	cce_5176	Energy metabolism: Glycolysis	phosphoglycerate mutase	LRG	cce_5176	Energy metabolism: Glycolysis	phosphoglycerate mutase	LRG	cce_5176	Energy metabolism: Glycolysis	phosphoglycerate mutase	LRG	cce_5176	Energy metabolism: Glycolysis	phosphoglycerate mutase	LRG	cce_5176	Energy metabolism: Glycolysis	phosphoglycerate mutase	LRG	cce_5176	Energy metabolism: Glycolysis	phosphoglycerate mutase	LRG	cce_5176
CCG	cce_5143	unknown	hypothetical protein; contains low-density lipoprotein receptor YWTD repeat domains	LRG	cce_5180	unknown	unknown	LRG	cce_5180	unknown	unknown	LRG	cce_5180	unknown	unknown	LRG	cce_5180	unknown	unknown	LRG	cce_5180	unknown	unknown	LRG	cce_5180	unknown	unknown	LRG	cce_5180	unknown	unknown	LRG	cce_5180	unknown	unknown	LRG	cce_5180	unknown	unknown	LRG	cce_5180	unknown	unknown	LRG	cce_5180	unknown	unknown	LRG	cce_5180
LRG	cce_5152	unknown	putative AAA ATPase, possibly membrane bound	LRG	cce_5182	unknown	unknown; contains a Cyclic nucleotide-binding domain	LRG	cce_5182	unknown	unknown; contains a Cyclic nucleotide-binding domain	LRG	cce_5182	unknown	unknown; contains a Cyclic nucleotide-binding domain	LRG	cce_5182	unknown	unknown; contains a Cyclic nucleotide-binding domain	LRG	cce_5182	unknown	unknown; contains a Cyclic nucleotide-binding domain	LRG	cce_5182	unknown	unknown; contains a Cyclic nucleotide-binding domain	LRG	cce_5182	unknown	unknown; contains a Cyclic nucleotide-binding domain	LRG	cce_5182	unknown	unknown; contains a Cyclic nucleotide-binding domain	LRG	cce_5182	unknown	unknown; contains a Cyclic nucleotide-binding domain	LRG	cce_5182	unknown	unknown; contains a Cyclic nucleotide-binding domain	LRG	cce_5182	unknown	unknown; contains a Cyclic nucleotide-binding domain	LRG	cce_5182
CCG	cce_5154	unknown	hypothetical protein	LRG	cce_5198	Regulatory functions: Regulatory functions	serine/threonine protein phosphatase	LRG	cce_5198	Regulatory functions: Regulatory functions	serine/threonine protein phosphatase	LRG	cce_5198	Regulatory functions: Regulatory functions	serine/threonine protein phosphatase	LRG	cce_5198	Regulatory functions: Regulatory functions	serine/threonine protein phosphatase	LRG	cce_5198	Regulatory functions: Regulatory functions	serine/threonine protein phosphatase	LRG	cce_5198	Regulatory functions: Regulatory functions	serine/threonine protein phosphatase	LRG	cce_5198	Regulatory functions: Regulatory functions	serine/threonine protein phosphatase	LRG	cce_5198	Regulatory functions: Regulatory functions	serine/threonine protein phosphatase	LRG	cce_5198	Regulatory functions: Regulatory functions	serine/threonine protein phosphatase	LRG	cce_5198	Regulatory functions: Regulatory functions	serine/threonine protein phosphatase	LRG	cce_5198	Regulatory functions: Regulatory functions	serine/threonine protein phosphatase	LRG	cce_5198
LRG	cce_5163	unknown	hypothetical protein	LRG	cce_5201	Other categories: WD repeat proteins	WD-repeat protein	LRG	cce_5201	Other categories: WD repeat proteins	WD-repeat protein	LRG	cce_5201	Other categories: WD repeat proteins	WD-repeat protein	LRG	cce_5201	Other categories: WD repeat proteins	WD-repeat protein	LRG	cce_5201	Other categories: WD repeat proteins	WD-repeat protein	LRG	cce_5201	Other categories: WD repeat proteins	WD-repeat protein	LRG	cce_5201	Other categories: WD repeat proteins	WD-repeat protein	LRG	cce_5201	Other categories: WD repeat proteins	WD-repeat protein	LRG	cce_5201	Other categories: WD repeat proteins	WD-repeat protein	LRG	cce_5201	Other categories: WD repeat proteins	WD-repeat protein	LRG	cce_5201	Other categories: WD repeat proteins	WD-repeat protein	LRG	cce_5201
LRG	cce_5172	unknown	unknown; contains a Cyclic nucleotide-binding domain	LRG	cce_5209	Other categories: Transposon-related functions	transposase	LRG	cce_5209	Other categories: Transposon-related functions	transposase	LRG	cce_5209	Other categories: Transposon-related functions	transposase	LRG	cce_5209	Other categories: Transposon-related functions	transposase	LRG	cce_5209	Other categories: Transposon-related functions	transposase	LRG	cce_5209	Other categories: Transposon-related functions	transposase	LRG	cce_5209	Other categories: Transposon-related functions	transposase	LRG	cce_5209	Other categories: Transposon-related functions	transposase	LRG	cce_5209	Other categories: Transposon-related functions	transposase	LRG	cce_5209	Other categories: Transposon-related functions	transposase	LRG	cce_5209	Other categories: Transposon-related functions	transposase	LRG	cce_5209
LRG	cce_5180	unknown	unknown	LRG	cce_5211	unknown	unknown	LRG	cce_5211	unknown	unknown	LRG	cce_5211	unknown	unknown	LRG	cce_5211	unknown	unknown	LRG	cce_5211	unknown	unknown	LRG	cce_5211	unknown	unknown	LRG	cce_5211	unknown	unknown	LRG	cce_5211	unknown	unknown	LRG	cce_5211	unknown	unknown	LRG	cce_5211	unknown	unknown	LRG	cce_5211	unknown	unknown	LRG	cce_5211
LRG	cce_5182	unknown	unknown; contains a Cyclic nucleotide-binding domain	LRG	cce_5213	unknown	hypothetical protein; contains a poxvirus D5 protein domain	LRG	cce_5213	unknown	hypothetical protein; contains a poxvirus D5 protein domain	LRG	cce_5213	unknown	hypothetical protein; contains a poxvirus D5 protein domain	LRG	cce_5213	unknown	hypothetical protein; contains a poxvirus D5 protein domain	LRG	cce_5213	unknown	hypothetical protein; contains a poxvirus D5 protein domain	LRG	cce_5213	unknown	hypothetical protein; contains a poxvirus D5 protein domain	LRG	cce_5213	unknown	hypothetical protein; contains a poxvirus D5 protein domain	LRG	cce_5213	unknown	hypothetical protein; contains a poxvirus D5 protein domain	LRG	cce_5213	unknown	hypothetical protein; contains a poxvirus D5 protein domain	LRG	cce_5213	unknown	hypothetical protein; contains a poxvirus D5 protein domain	LRG	cce_5213	unknown	hypothetical protein; contains a poxvirus D5 protein domain	LRG	cce_5213
LRG	cce_5211	unknown	unknown	LRG	cce_5269	unknown	hypothetical protein; contains a HNH endonuclease domain	LRG	cce_5269	unknown	hypothetical protein; contains a HNH endonuclease domain	LRG	cce_5269	unknown	hypothetical protein; contains a HNH endonuclease domain	LRG	cce_5269	unknown	hypothetical protein; contains a HNH endonuclease domain	LRG	cce_5269	unknown	hypothetical protein; contains a HNH endonuclease domain	LRG	cce_5269	unknown	hypothetical protein; contains a HNH endonuclease domain	LRG	cce_5269	unknown	hypothetical protein; contains a HNH endonuclease domain	LRG	cce_5269	unknown	hypothetical protein; contains a HNH endonuclease domain	LRG	cce_5269	unknown	hypothetical protein; contains a HNH endonuclease domain	LRG	cce_5269	unknown	hypothetical protein; contains a HNH endonuclease domain	LRG	cce_5269	unknown	hypothetical protein; contains a HNH endonuclease domain	LRG	cce_5269
LRG	cce_5213	unknown	hypothetical protein; contains a poxvirus D5 protein domain	LRG	cce_5279	Other categories: Transposon-related functions	integrase/recombinase	LRG	cce_5279	Other categories: Transposon-related functions	integrase/recombinase	LRG	cce_5279	Other categories: Transposon-related functions	integrase/recombinase	LRG	cce_5279	Other categories: Transposon-related functions	integrase/recombinase	LRG	cce_5279	Other categories: Transposon-related functions	integrase/recombinase	LRG	cce_5279	Other categories: Transposon-related functions	integrase/recombinase	LRG	cce_5279	Other categories: Transposon-related functions	integrase/recombinase	LRG	cce_5279	Other categories: Transposon-related functions	integrase/recombinase	LRG	cce_5279	Other categories: Transposon-related functions	integrase/recombinase	LRG	cce_5279	Other categories: Transposon-related functions	integrase/recombinase	LRG	cce_5279	Other categories: Transposon-related functions	integrase/recombinase	LRG	cce_5279
LRG	cce_5269	unknown	hypothetical protein; contains a HNH endonuclease domain	LRG	cce_5288	unknown	hypothetical protein	LRG	cce_5288	unknown	hypothetical protein	LRG	cce_5288	unknown	hypothetical protein	LRG	cce_5288	unknown	hypothetical protein	LRG	cce_5288	unknown	hypothetical protein	LRG	cce_5288	unknown	hypothetical protein	LRG	cce_5288	unknown	hypothetical protein	LRG	cce_5288	unknown	hypothetical protein	LRG	cce_5288	unknown	hypothetical protein	LRG	cce_5288	unknown	hypothetical protein	LRG	cce_5288	unknown	hypothetical protein	LRG	cce_5288
LRG	cce_5288	unknown	hypothetical protein	CCG	cce_5292	unknown	unknown	CCG	cce_5292	unknown	unknown	CCG	cce_5292	unknown	unknown	CCG	cce_5292	unknown	unknown	CCG	cce_5292	unknown	unknown	CCG	cce_5292	unknown	unknown	CCG	cce_5292	unknown	unknown	CCG	cce_5292	unknown	unknown	CCG	cce_5292	unknown	unknown	CCG	cce_5292	unknown	unknown	CCG	cce_5292	unknown	unknown	CCG	cce_5292
CCG	cce_5292	unknown	unknown	CCG	Contig0.2_54_51467_51559	unknown	unknown	CCG	Contig0.2_54_51467_51559	unknown	unknown	CCG	Contig0.2_54_51467_51559	unknown	unknown	CCG	Contig0.2_54_51467_51559	unknown	unknown	CCG	Contig0.2_54_51467_51559	unknown	unknown	CCG	Contig0.2_54_51467_51559	unknown	unknown	CCG	Contig0.2_54_51467_51559	unknown	unknown	CCG	Contig0.2_54_51467_51559	unknown	unknown	CCG	Contig0.2_54_51467_51559	unknown	unknown	CCG	Contig0.2_54_51467_51559	unknown	unknown	CCG	Contig0.2_54_51467_51559	unknown	unknown	CCG	Contig0.2_54_51467_51559
CCG	Contig0.2_54_51467_51559	unknown	unknown	LRG	Contig1.3_23_24866_24717	unknown	unknown	LRG	Contig1.3_23_24866_24717	unknown	unknown	LRG	Contig1.3_23_24866_24717	unknown	unknown	LRG	Contig1.3_23_24866_24717	unknown	unknown	LRG	Contig1.3_23_24866_24717	unknown	unknown	LRG	Contig1.3_23_24866_24717	unknown	unknown	LRG	Contig1.3_23_24866_24717	unknown	unknown	LRG	Contig1.3_23_24866_24717	unknown	unknown	LRG	Contig1.3_23_24866_24717	unknown	unknown	LRG	Contig1.3_23_24866_24717	unknown	unknown	LRG	Contig1.3_23_24866_24717	unknown	unknown	LRG	Contig1.3_23_24866_24717
LRG	Contig1.3_23_24866_24717	unknown	unknown	CCG	Contig14.2_10_7631_7873	unknown	unknown	CCG	Contig14.2_10_7631_7873	unknown	unknown	CCG	Contig14.2_10_7631_7873	unknown	unknown	CCG	Contig14.2_10_7631_7873	unknown	unknown	CCG	Contig14.2_10_7631_7873	unknown	unknown	CCG	Contig14.2_10_7631_7873	unknown	unknown	CCG	Contig14.2_10_7631_7873	unknown	unknown	CCG	Contig14.2_10_7631_7873	unknown	unknown	CCG	Contig14.2_10_7631_7873	unknown	unknown	CCG	Contig14.2_10_7631_7873	unknown	unknown	CCG	Contig14.2_10_7631_7873	unknown	unknown	CCG	Contig14.2_10_7631_7873
CCG	Contig14.2_10_7631_7873	unknown	unknown	LRG	Contig16.1_43_47872_47964	unknown	unknown	LRG	Contig16.1_43_47872_47964	unknown	unknown	LRG	Contig16.1_43_47872_47964	unknown	unknown	LRG	Contig16.1_43_47872_47964	unknown	unknown	LRG	Contig16.1_43_47872_47964	unknown	unknown	LRG	Contig16.1_43_47872_47964	unknown	unknown	LRG	Contig16.1_43_47872_47964	unknown	unknown	LRG	Contig16.1_43_47872_47964	unknown	unknown	LRG	Contig16.1_43_47872_47964	unknown	unknown	LRG	Contig16.1_43_47872_47964	unknown	unknown	LRG	Contig16.1_43_47872_47964	unknown	unknown	LRG	Contig16.1_43_47872_47964
LRG	Contig16.1_43_47872_47964	unknown	unknown	CCG	Contig18.2_3_2321_2004	unknown	unknown	CCG	Contig18.2_3_2321_2004	unknown	unknown	CCG	Contig18.2_3_2321_2004	unknown	unknown	CCG	Contig18.2_3_2321_2004	unknown	unknown	CCG	Contig18.2_3_2321_2004	unknown	unknown	CCG	Contig18.2_3_2321_2004	unknown	unknown	CCG	Contig18.2_3_2321_2004	unknown	unknown	CCG	Contig18.2_3_2321_2004	unknown	unknown	CCG	Contig18.2_3_2321_2004	unknown	unknown	CCG	Contig18.2_3_2321_2004	unknown	unknown	CCG	Contig18.2_3_2321_2004	unknown	unknown	CCG	Contig18.2_3_2321_2004
CCG	Contig18.2_3_2321_2004	unknown	unknown	CCG	Contig26.1_13_11397_10216	unknown	unknown	CCG	Contig26.1_13_11397_10216	unknown	unknown	CCG	Contig26.1_13_11397_10216	unknown	unknown	CCG	Contig26.1_13_11397_10216	unknown	unknown	CCG	Contig26.1_13_11397_10216	unknown	unknown	CCG	Contig26.1_13_11397_10216	unknown	unknown	CCG	Contig26.1_13_11397_10216	unknown	unknown	CCG	Contig26.1_13_11397_10216	unknown	unknown	CCG	Contig26.1_13_11397_10216	unknown	unknown	CCG	Contig26.1_13_11397_10216	unknown	unknown	CCG	Contig26.1_13_11397_10216	unknown	unknown	CCG	Contig26.1_13_11397_10216
CCG	Contig26.1_13_11397_10216	unknown	unknown	CCG	Contig3.1_102_105073_105186	unknown	unknown	CCG	Contig3.1_102_105073_105186	unknown	unknown	CCG	Contig3.1_102_105073_105186	unknown	unknown	CCG	Contig3.1_102_105073_105186	unknown	unknown	CCG	Contig3.1_102_105073_105186	unknown	unknown	CCG	Contig3.1_102_105073_105186	unknown	unknown	CCG	Contig3.1_102_105073_105186	unknown	unknown	CCG	Contig3.1_102_105073_105186	unknown	unknown	CCG	Contig3.1_102_105073_105186	unknown	unknown	CCG	Contig3.1_102_105073_105186	unknown	unknown	CCG	Contig3.1_102_105073_105186	unknown	unknown	CCG	Contig3.1_102_105073_105186
CCG	Contig3.1_102_105073_105186	unknown	unknown	LRG	Contig33.4_6_3532_3753	unknown	unknown	LRG	Contig33.4_6_3532_3753	unknown	unknown	LRG	Contig33.4_6_3532_3753	unknown	unknown	LRG	Contig33.4_6_3532_3753	unknown	unknown	LRG	Contig33.4_6_3532_3753	unknown	unknown	LRG	Contig33.4_6_3532_3753	unknown	unknown	LRG	Contig33.4_6_3532_3753	unknown	unknown	LRG	Contig33.4_6_3532_3753	unknown	unknown	LRG	Contig33.4_6_3532_3753	unknown	unknown	LRG	Contig33.4_6_3532_3753	unknown	unknown	LRG	Contig33.4_6_3532_3753	unknown	unknown	LRG	Contig33.4_6_3532_3753
LRG	Contig33.4_6_3532_3753	unknown	unknown	LRG	Contig36.2_2_1284_1180	unknown	unknown	LRG	Contig36.2_2_1284_1180	unknown	unknown	LRG	Contig36.2_2_1284_1180	unknown	unknown	LRG	Contig36.2_2_1284_1180	unknown	unknown	LRG	Contig36.2_2_1284_1180	unknown	unknown	LRG	Contig36.2_2_1284_1180	unknown	unknown	LRG	Contig36.2_2_1284_1180	unknown	unknown	LRG	Contig36.2_2_1284_1180	unknown	unknown	LRG	Contig36.2_2_1284_1180	unknown	unknown	LRG	Contig36.2_2_1284_1180	unknown	unknown	LRG	Contig36.2_2_1284_1180	unknown	unknown	LRG	Contig36.2_2_1284_1180
LRG	Contig36.2_2_1284_1180	unknown	unknown	LRG	Contig55.1_3_1621_1797	unknown	unknown	LRG	Contig55.1_3_1621_1797	unknown	unknown	LRG	Contig55.1_3_1621_1797	unknown	unknown	LRG	Contig55.1_3_1621_1797	unknown	unknown	LRG	Contig55.1_3_1621_1797	unknown	unknown	LRG	Contig55.1_3_1621_1797	unknown	unknown	LRG	Contig55.1_3_1621_1797	unknown	unknown	LRG	Contig55.1_3_1621_1797	unknown	unknown	LRG	Contig55.1_3_1621_1797	unknown	unknown	LRG	Contig55.1_3_1621_1797	unknown	unknown	LRG	Contig55.1_3_1621_1797	unknown	unknown	LRG	Contig55.1_3_1621_1797
LRG	Contig55.1_3_1621_1797	unknown	unknown	LRG	Contig56.1_26_22633_22734	unknown	unknown	LRG	Contig56.1_26_22633_22734	unknown	unknown	LRG	Contig56.1_26_22633_22734	unknown	unknown	LRG	Contig56.1_26_22633_22734	unknown	unknown	LRG	Contig56.1_26_22633_22734	unknown	unknown	LRG	Contig56.1_26_22633_22734	unknown	unknown	LRG	Contig56.1_26_22633_22734	unknown	unknown	LRG	Contig56.1_26_22633_22734	unknown	unknown	LRG	Contig56.1_26_22633_22734	unknown	unknown	LRG	Contig56.1_26_22633_22734	unknown	unknown	LRG	Contig56.1_26_22633_22734	unknown	unknown	LRG	Contig56.1_26_22633_22734
LRG	Contig56.1_26_22633_22734	unknown	unknown	LRG	Contig57.1_4_3203_3298	unknown	unknown	LRG	Contig57.1_4_3203_3298	unknown	unknown	LRG	Contig57.1_4_3203_3298	unknown	unknown	LRG	Contig57.1_4_3203_3298	unknown	unknown	LRG	Contig57.1_4_3203_3298	unknown	unknown	LRG	Contig57.1_4_3203_3298	unknown	unknown	LRG	Contig57.1_4_3203_3298	unknown	unknown	LRG	Contig57.1_4_3203_3298	unknown	unknown	LRG	Contig57.1_4_3203_3298	unknown	unknown	LRG	Contig57.1_4_3203_3298	unknown	unknown	LRG	Contig57.1_4_3203_3298	unknown	unknown	LRG	Contig57.1_4_3203_3298
LRG	Contig57.1_4_3203_3298	unknown	unknown	LRG	Contig57.3_18_13976_13656	unknown	unknown	LRG	Contig57.3_18_13976_13656	unknown	unknown	LRG	Contig57.3_18_13976_13656	unknown	unknown	LRG	Contig57.3_18_13976_13656	unknown	unknown	LRG	Contig57.3_18_13976_13656	unknown	unknown	LRG	Contig57.3_18_13976_13656	unknown	unknown	LRG	Contig57.3_18_13976_13656	unknown	unknown	LRG	Contig57.3_18_13976_13656	unknown	unknown	LRG	Contig57.3_18_13976_13656	unknown	unknown	LRG	Contig57.3_18_13976_13656	unknown	unknown	LRG	Contig57.3_18_13976_13656	unknown	unknown	LRG	Contig57.3_18_13976_13656
LRG	Contig57.3_18_13976_13656	unknown	unknown	CCG	Contig60.1_14_12840_11923	unknown	unknown	CCG	Contig60.1_14_12840_11923	unknown	unknown	CCG	Contig60.1_14_12840_11923	unknown	unknown	CCG	Contig60.1_14_12840_11923	unknown	unknown	CCG	Contig60.1_14_12840_11923	unknown	unknown	CCG	Contig60.1_14_12840_11923	unknown	unknown	CCG	Contig60.1_14_12840_11923	unknown	unknown	CCG	Contig60.1_14_12840_11923	unknown	unknown	CCG	Contig60.1_14_12840_11923	unknown	unknown	CCG	Contig60.1_14_12840_11923	unknown	unknown	CCG	Contig60.1_14_12840_11923	unknown	unknown	CCG	Contig60.1_14_12840_11923
CCG	Contig60.1_14_12840_11923	unknown	unknown	LRG	Contig64.1_20_20154_18841	unknown	unknown	LRG	Contig64.1_20_20154_18841	unknown	unknown	LRG	Contig64.1_20_20154_18841	unknown	unknown	LRG	Contig64.1_20_20154_18841	unknown	unknown	LRG	Contig64.1_20_20154_18841	unknown	unknown	LRG	Contig64.1_20_20154_18841	unknown	unknown	LRG	Contig64.1_20_20154_18841	unknown	unknown	LRG	Contig64.1_20_20154_18841	unknown	unknown	LRG	Contig64.1_20_20154_18841	unknown	unknown	LRG	Contig64.1_20_20154_18841	unknown	unknown	LRG	Contig64.1_20_20154_18841	unknown	unknown	LRG	Contig64.1_20_20154_18841
LRG	Contig64.1_20_20154_18841	unknown	unknown	LRG	Contig69.1_2_2049_2216	unknown	unknown	LRG	Contig69.1_2_2049_2216	unknown	unknown	LRG	Contig69.1_2_2049_2216	unknown	unknown	LRG	Contig69.1_2_2049_2216	unknown	unknown	LRG	Contig69.1_2_2049_2216	unknown	unknown	LRG	Contig69.1_2_2049_2216	unknown	unknown	LRG	Contig69.1_2_2049_2216	unknown	unknown	LRG	Contig69.1_2_2049_2216	unknown	unknown	LRG	Contig69.1_2_2049_2216	unknown	unknown	LRG	Contig69.1_2_2049_2216	unknown	unknown	LRG	Contig69.1_2_2049_2216	unknown	unknown	LRG	Contig69.1_2_2049_2216
LRG	Contig69.1_2_2049_2216	unknown	unknown	CCG	Contig79.1_5_2670_4010	unknown	unknown	CCG	Contig79.1_5_2670_4010	unknown	unknown	CCG	Contig79.1_5_2670_4010	unknown	unknown	CCG	Contig79.1_5_2670_4010	unknown	unknown	CCG	Contig79.1_5_2670_4010	unknown	unknown	CCG	Contig79.1_5_2670_4010	unknown	unknown	CCG	Contig79.1_5_2670_4010	unknown	unknown	CCG	Contig79.1_5_2670_4010	unknown	unknown	CCG	Contig79.1_5_2670_4010	unknown	unknown	CCG	Contig79.1_5_2670_4010	unknown	unknown	CCG	Contig79.1_5_2670_4010	unknown	unknown	CCG	Contig79.1_5_2670_4010
CCG	Contig79.1_5_2670_4010	unknown	unknown	CCG	Contig8.1_44_48351_49025	unknown	unknown	CCG	Contig8.1_44_48351_49025	unknown	unknown	CCG	Contig8.1_44_48351_49025	unknown	unknown	CCG	Contig8.1_44_48351_49025	unknown	unknown	CCG	Contig8.1_44_48351_49025	unknown	unknown	CCG	Contig8.1_44_48351_49025	unknown	unknown	CCG	Contig8.1_44_48351_49025	unknown	unknown	CCG	Contig8.1_44_48351_49025	unknown	unknown	CCG	Contig8.1_44_48351_49025	unknown	unknown	CCG	Contig8.1_44_48351_49025	unknown	unknown	CCG	Contig8.1_44_48351_49025	unknown	unknown	CCG	Contig8.1_44_48351_49025
CCG	Contig8.1_44_48351_49025	unknown	unknown	LRG	Contig88.1_7_8306_7092	unknown	unknown	LRG	Contig88.1_7_8306_7092	unknown	unknown	LRG	Contig88.1_7_8306_7092	unknown	unknown	LRG	Contig88.1_7_8306_7092	unknown	unknown	LRG	Contig88.1_7_8306_7092	unknown	unknown	LRG	Contig88.1_7_8306_7092	unknown	unknown	LRG	Contig88.1_7_8306_7092	unknown	unknown	LRG	Contig88.1_7_8306_7092	unknown	unknown	LRG	Contig88.1_7_8306_7092	unknown	unknown	LRG	Contig88.1_7_8306_7092	unknown	unknown	LRG	Contig88.1_7_8306_7092	unknown	unknown	LRG	Contig88.1_7_8306_7092
LRG	Contig88.1_7_8306_7092	unknown	unknown
CCG	: Circadian controlled genes
LRG	: Light responsive genes
[truncated: 206 more columns]
