# Supplementary material for: Effect of continuous light on diurnal rhythms in Cyanothece sp. ATCC 51142
Source: BMC Genomics. 2009 May 15;10:226. doi: 10.1186/1471-2164-10-226 (PMC2695482; doi:10.1186/1471-2164-10-226)
Supplement: Additional file 2 — Dataset of cyclic and light responsive genes with a principal frequency of 12 hours. Number of circadian and light regulated genes that oscillate with a period of 12 hours. *ORFs are labeled according to the deposited genome sequence in GenBank (Welsh et al., 2008). †Annotations were manually curated, based on sequence homology to other known proteins/domains. [file 1471-2164-10-226-S2.xls]

## Sheet: Sheet1
Group	ORF*	Functional category	Annotation†
LRG	cce_2183	Amino acid biosynthesis: Glutamate family / Nitrogen assimilation	hypothetical protein
LRG	cce_4622	Biosynthesis of cofactors, prosthetic groups, and carriers: Carotenoid	beta-carotene hydroxylase; crtR
LRG	cce_4130	Biosynthesis of cofactors, prosthetic groups, and carriers: Folic acid	folylpolyglutamate synthase; folC
LRG	cce_2784	Cellular processes: Chaperones	unknown; contains a DnaJ N-terminal four helical 'J' domain and TPR-like helical domains
LRG	cce_3475	Cellular processes: Protein and peptide secretion	hypothetical protein; contains a GTP-binding signal recognition particle SRP54 helical bundle domain
CCG	cce_0357	not available	hypothetical protein; contains DUF324
LRG	cce_0469	not available	conserved hypothetical protein
LRG	cce_0508	not available	putative phosphoenolpyruvate carboxykinase (ATP)
LRG	cce_1381	not available	hypothetical protein
LRG	cce_1437	not available	hypothetical protein; contains a CHRD domain
LRG	cce_1867	not available	hypothetical protein; contains a Phospholipid/glycerol acyltransferase domain
CCG	cce_1883	not available	hypothetical protein
LRG	cce_1889	not available	unknown
LRG	cce_2104	not available	hypothetical protein; contains UPF0102
LRG	cce_2136	not available	hypothetical protein; contains DUF955
LRG	cce_2175	not available	hypothetical protein; contains Forkhead-associated, ferredoxin, and Oxidoreductase FAD/NAD(P)-binding domains
LRG	cce_2178	not available	hypothetical protein; contains a YcfA domain
LRG	cce_2179	not available	hypothetical protein; contains UPF0150
LRG	cce_2347	not available	unknown; contains a PHP, C-terminal domain
LRG	cce_2398	not available	hypothetical protein
LRG	cce_2602	not available	hypothetical protein
LRG	cce_2603	not available	hypothetical protein
LRG	cce_2753	not available	hypothetical protein; contains DUF820
LRG	cce_2878	not available	hypothetical protein
LRG	cce_2985	not available	hypothetical protein
LRG	cce_3012	not available	unknown; contains an extracellular ligand-binding receptor domain
LRG	cce_3044	not available	hypothetical protein; contains a methyltransferase type 11 domain
LRG	cce_3175	not available	hypothetical protein
CCG	cce_3225	not available	conserved hypothetical protein
LRG	cce_3430	not available	unknown
LRG	cce_3694	not available	conserved hypothetical protein
LRG	cce_3704	not available	unknown; contains a PRC-barrel domain
LRG	cce_3998	not available	unknown
LRG	cce_4072	not available	unknown
LRG	cce_4165	not available	unknown
LRG	cce_4330	not available	NADH dehydrogenase subunit O; ndhO
CCG	cce_4828	not available	conserved hypothetical protein
LRG	cce_5005	not available	hypothetical protein; contains Helicase, C-terminal, Type III restriction enzyme, res subunit and DEAD/DEAH box helicase, N-terminal domains
LRG	cce_5165	not available	unknown; contains a CHAD domain
LRG	cce_5264	not available	hypothetical protein; contains an addiction module antidote domain
LRG	cce_5309	not available	hypothetical protein
LRG	cce_2819	Other categories: Other	glycosyl transferase, family 2
LRG	cce_0624	Photosynthesis and respiration: NADH dehydrogenase	FAD-dependent pyridine nucleotide-disulphide oxidoreductase
CCG	cce_3414	Photosynthesis and respiration	cytochrome D ubiquinol oxidase chain II; cydB
LRG	cce_0713	Regulatory functions: Regulatory functions	two-component response regulator
LRG	cce_0144	Translation: Degradation of proteins, peptides, and glycopeptides	aminopeptidase N; pepN
LRG	cce_5257	Translation: Nucleoproteins	probable chromosome partitioning protein, ParA family
LRG	cce_1679	Translation: Protein modification and translation factors	GTP-binding protein TypA
LRG	cce_2193	Transport and binding proteins: Transport and binding proteins	toxin secretion ABC transporter ATP-binding protein; hlyB1
LRG	cce_2632	Transport and binding proteins: Transport and binding proteins	iron transport protein
CCG	: Circadian controlled genes
LRG	: Light responsive genes
